# Supplementary material for: Evaluating the use of HILIC in large-scale, multi dimensional proteomics: Horses for courses?
Source: Int J Mass Spectrom. 2015 Nov 30;391:105–14. doi: 10.1016/j.ijms.2015.07.029 (PMC4708065; doi:10.1016/j.ijms.2015.07.029)
Supplement: Supplementary file 1 [file mmc1.xlsx]

## Sheet: Sheet1
Annotation Cluster 1	Enrichment Score: 4.576437496077442
Category	Term	Count	%	PValue	Genes	List Total	Pop Hits	Pop Total	Fold Enrichment	Bonferroni	Benjamini	FDR
SP_PIR_KEYWORDS	dna-binding	124	15.1589	4.4925e-07	Q4VC44, Q14526, Q96A47, Q14995, Q96KG9, Q9UPN9, Q9UL59, P78545, Q99687, Q4W5G0, Q9GZX5, Q53GI3, Q96SR6, Q7L945, P49715, Q9Y2D1, Q969F1, Q15928, Q01094, Q9UM63, Q9BXG8, Q01196, P39880, Q13461, P51523, Q02078, Q99676, Q92731, Q96FC9, Q04206, Q96L91, Q12857, P17480, Q96JN0, P16415, O60675, Q86YH2, A8MXY4, P57721, Q92481, Q6NX49, P20393, Q86VE0, Q9C0F3, P26367, P43694, P10827, Q6N043, Q14966, Q9ULJ3,…	817	1868	19235	1.56284	0.000220558	0.000110285	0.000645285
GOTERM_BP_FAT	GO:0006355~regulation of transcription, DNA-dependent	116	14.1809	8.06797e-07	Q96BD5, Q14526, Q96A47, Q14995, Q15327, P78545, Q9UL59, Q99687, Q9GZX5, Q53GI3, Q96SR6, Q7L945, Q15714, P49715, Q9Y2D1, Q96JS3, Q15928, Q01094, Q9UM63, Q01196, O60907, P46934, P46937, P39880, Q13461, P51523, Q02078, Q99676, Q92731, Q15910, Q04206, Q16539, Q12857, Q6NUN9, P17480, Q96JN0, P16415, O60675, A8MXY4, Q92481, Q6NX49, P20393, Q86VE0, Q9C0F3, P26367, P43694, Q9ULJ6, P10827, O14936, Q92993,…	569	1773	13528	1.5555	0.0019288	0.0019288	0.00141618
GOTERM_BP_FAT	GO:0045449~regulation of transcription	156	19.0709	1.15731e-06	Q96BD5, Q14526, Q96A47, Q14995, Q96KG9, Q9UPN9, Q96EY1, Q15327, Q9UL59, P78545, Q99687, Q09028, Q4W5G0, Q9GZX5, Q53GI3, O60716, Q9UQM7, Q7L945, Q96SR6, P49715, Q15714, Q9Y2D1, Q96JS3, Q15928, Q01094, Q9UM63, Q9BXG8, Q01196, O60907, P46934, Q5VUG0, P46937, P39880, Q13461, P51523, Q02078, Q99676, Q92731, Q15910, Q04206, Q16539, Q12857, Q6NUN9, P17480, Q96JN0, P16415, Q96GD3, Q96JM7, O60675, Q86YH2,…	569	2601	13528	1.42595	0.00276561	0.00138376	0.00203143
GOTERM_BP_FAT	GO:0051252~regulation of RNA metabolic process	117	14.3032	1.39477e-06	Q96BD5, Q14526, Q96A47, Q14995, Q15327, P78545, Q9UL59, Q99687, Q9GZX5, Q53GI3, Q96SR6, Q7L945, Q15714, P49715, Q9Y2D1, Q96JS3, Q15928, Q01094, Q9UM63, Q01196, O60907, P46934, P46937, P39880, Q13461, P51523, Q02078, Q99676, Q92731, Q15910, Q04206, Q16539, Q12857, Q6NUN9, P17480, Q96JN0, P16415, O60675, A8MXY4, Q92481, Q6NX49, P20393, Q86VE0, Q9C0F3, P26367, P43694, Q9ULJ6, P10827, O14936, Q92993,…	569	1813	13528	1.5343	0.00333211	0.00111194	0.00244824
SP_PIR_KEYWORDS	zinc-finger	114	13.9364	1.52025e-06	Q96BD5, Q4VC44, Q14526, Q14995, Q9UPN9, Q96EY1, Q63HR2, Q9UL59, Q9GZX5, Q53GI3, Q8N9I9, Q96SR6, Q7L945, Q7LDG7, Q9P2G1, Q15928, Q9UM63, Q8WW22, Q5FWF5, P51523, Q99676, Q92731, Q86XS8, Q5TAX3, Q6NUN9, Q9Y383, Q9H0F6, P23743, P16415, Q86YH2, A8MXY4, Q6NX49, A7E2V4, P20393, Q7Z570, Q9C0F3, P43694, Q9ULJ6, P10827, Q14966, Q9ULJ3, Q6N043, Q92993, Q7Z2E3, Q13702, Q8WY41, O14628, Q96GE5, Q5JSP0, Q8N6T3,…	817	1718	19235	1.56225	0.000746166	0.000248784	0.00218361
GOTERM_BP_FAT	GO:0006350~transcription	131	16.0147	1.63755e-06	Q96BD5, Q14526, Q14995, Q96KG9, Q9UPN9, Q9UL59, P78545, Q09028, Q9GZX5, Q53GI3, O60716, Q96SR6, Q7L945, P49715, Q15714, Q9Y2D1, Q969F1, Q15928, Q01094, Q9UM63, Q9BXG8, Q01196, O60907, P39880, Q13461, P51523, Q02078, Q99676, Q92731, Q15910, P0CAP1, Q04206, Q12857, Q6NUN9, P17480, Q96JN0, P16415, Q96GD3, O60675, Q86YH2, A8MXY4, Q92481, Q6NX49, P20393, Q86VE0, Q9C0F3, P26367, P43694, Q9ULJ6, P10827,…	569	2101	13528	1.4824	0.003911	0.000979188	0.0028744
SP_PIR_KEYWORDS	transcription regulation	128	15.6479	3.70528e-06	Q96BD5, Q14526, Q14995, Q96KG9, Q9UPN9, Q9UL59, P78545, Q09028, Q9GZX5, Q53GI3, O60716, Q96SR6, Q7L945, Q15714, P49715, Q9Y2D1, Q15928, Q01094, Q9UM63, Q9BXG8, Q01196, O60907, P39880, Q13461, P51523, Q02078, Q99676, Q92731, Q15910, Q04206, Q12857, Q6NUN9, P17480, Q96JN0, P16415, Q96GD3, O60675, Q86YH2, A8MXY4, Q92481, Q6NX49, P20393, Q86VE0, Q9C0F3, P26367, P43694, Q9ULJ6, P10827, Q6N043, Q9ULJ3,…	817	2026	19235	1.48744	0.00181764	0.00045472	0.005322
SP_PIR_KEYWORDS	Transcription	130	15.8924	4.26972e-06	Q96BD5, Q14526, Q14995, Q96KG9, Q9UPN9, Q9UL59, P78545, Q09028, Q9GZX5, Q53GI3, O60716, Q96SR6, Q7L945, Q15714, P49715, Q9Y2D1, Q969F1, Q15928, Q01094, Q9UM63, Q9BXG8, Q01196, O60907, P39880, Q13461, P51523, Q02078, Q99676, Q92731, Q15910, P0CAP1, Q04206, Q12857, Q6NUN9, P17480, Q96JN0, P16415, Q96GD3, O60675, Q86YH2, A8MXY4, Q92481, Q6NX49, P20393, Q86VE0, Q9C0F3, P26367, P43694, Q9ULJ6, P10827,…	817	2071	19235	1.47786	0.00209424	0.000419199	0.00613269
GOTERM_MF_FAT	GO:0003677~DNA binding	144	17.6039	4.55334e-06	Q96BD5, Q4VC44, Q14526, Q96A47, Q14995, Q96KG9, Q9UPN9, Q15327, Q9UL59, P78545, Q99687, Q4W5G0, Q9GZX5, Q53GI3, Q7L945, Q96SR6, P49715, Q15714, Q9Y2D1, Q96JS3, Q969F1, Q15928, Q01094, Q9UM63, Q9BXG8, Q01196, O60907, P39880, Q13461, P51523, Q5FWF5, Q02078, Q99676, Q92731, Q15910, Q04206, Q96FC9, Q96L91, Q12857, P17480, Q96JN0, P16415, Q96GD3, O60675, Q96Q83, Q86YH2, A8MXY4, P57721, Q92481, Q6NX49,…	565	2331	12983	1.41954	0.00331843	0.00331843	0.00690506
SP_PIR_KEYWORDS	nucleus	234	28.6064	1.06056e-05	Q96BD5, Q96KG9, Q15327, Q9UGK8, Q8IY92, Q9UL59, P78545, Q99687, Q09028, P28062, Q4W5G0, Q9GZX5, Q53GI3, Q8WXH0, O60716, Q96SR6, Q96Q15, Q2M3G0, Q15714, Q969F1, Q9BZZ5, O60907, P39880, Q13461, Q5FWF5, Q02078, Q99676, Q06787, Q04206, Q96FC9, Q96L91, Q9UK76, Q5TAX3, Q96GD3, A8MXY4, Q6NX49, P07948, Q86VE0, Q9C0F3, P43694, P26367, Q9ULJ6, Q9ULJ3, Q29RF7, Q4L180, Q7Z2E3, Q96GE5, P11308, P14618, Q00978,…	817	4283	19235	1.28629	0.00519384	0.000867519	0.0152324
UP_SEQ_FEATURE	zinc finger region:C2H2-type 3	50	6.11247	2.83941e-05	Q14526, P52741, Q96C28, Q8N3J9, Q6NUN9, Q96LW1, P17017, Q9HBT8, Q9NW07, P16415, Q9GZX5, Q9NV72, Q53GI3, Q86YH2, A8MXY4, Q8N720, Q03936, Q96T92, Q6NX49, Q96SR6, Q96IQ9, Q7L945, Q86XN6, Q8NEK5, Q15928, Q9C0F3, Q6ZN06, Q9UM63, Q9ULJ3, Q9UDV7, P11161, Q9Y2Q1, Q76KX8, P51523, Q2QGD7, Q99676, P17031, O60765, Q9UK33, Q8NEP9, O14628, Q96GE5, P17035, Q96SE7, Q9P2J8, Q09FC8, Q8N9Z0, A2RRD8, Q6ZN30	817	622	19113	1.88056	0.0636993	0.0072865	0.049648
INTERPRO	IPR007087:Zinc finger, C2H2-type	59	7.21271	2.96247e-05	Q14526, P52741, Q96C28, Q8N3J9, Q96LW1, Q9H707, Q9HBT8, Q9UL59, Q9NW07, Q9GZX5, Q9NV72, Q53GI3, Q03936, Q7L945, Q96SR6, Q86XN6, Q15928, Q6ZN06, Q9UM63, Q76KX8, P51523, Q99676, P17031, Q9UK33, Q8NEP9, P17035, Q9P2J8, Q5TAX3, Q68CP9, Q6NUN9, P17017, P16415, Q86YH2, A8MXY4, Q8N720, Q96T92, Q6NX49, Q96IQ9, Q8NEK5, Q7Z570, Q9C0F3, Q9ULJ3, Q14966, Q6N043, Q9UDV7, P11161, Q9Y2Q1, Q2QGD7, O60765, Q7Z2E3,…	711	784	16659	1.76326	0.0323205	0.016293	0.0474127
INTERPRO	IPR015880:Zinc finger, C2H2-like	59	7.21271	4.69927e-05	Q14526, P52741, Q96C28, Q8N3J9, Q96LW1, Q9H707, Q9HBT8, Q9UL59, Q9NW07, Q9GZX5, Q96EQ8, Q9NV72, Q53GI3, Q03936, Q7L945, Q96SR6, Q86XN6, Q15928, Q6ZN06, Q9UM63, Q76KX8, P51523, Q99676, P17031, Q9UK33, Q8NEP9, P17035, Q9P2J8, Q68CP9, Q6NUN9, P17017, P16415, Q86YH2, A8MXY4, Q8N720, Q96T92, Q6NX49, Q96IQ9, Q8NEK5, Q7Z570, Q9C0F3, Q9ULJ3, Q14966, Q6N043, Q9UDV7, P11161, Q9Y2Q1, Q2QGD7, O60765, Q7Z2E3,…	711	797	16659	1.73449	0.0507814	0.017222	0.0751994
SMART	SM00355:ZnF_C2H2	59	7.21271	0.00206073	Q14526, P52741, Q96C28, Q8N3J9, Q96LW1, Q9H707, Q9HBT8, Q9UL59, Q9NW07, Q9GZX5, Q96EQ8, Q9NV72, Q53GI3, Q03936, Q7L945, Q96SR6, Q86XN6, Q15928, Q6ZN06, Q9UM63, Q76KX8, P51523, Q99676, P17031, Q9UK33, Q8NEP9, P17035, Q9P2J8, Q68CP9, Q6NUN9, P17017, P16415, Q86YH2, A8MXY4, Q8N720, Q96T92, Q6NX49, Q96IQ9, Q8NEK5, Q7Z570, Q9C0F3, Q9ULJ3, Q14966, Q6N043, Q9UDV7, P11161, Q9Y2Q1, Q2QGD7, O60765, Q7Z2E3,…	455	797	9079	1.47714	0.382891	0.148625	2.6171
GOTERM_MF_FAT	GO:0030528~transcription regulator activity	83	10.1467	0.0193931	Q14526, P52741, Q96A47, P42224, Q14995, Q15327, Q16576, Q12778, P78545, Q99687, Q9GZX5, Q53GI3, Q58WW2, Q03936, Q9Y5T5, Q96SR6, P08651, Q15714, Q9Y2D1, P49715, Q96SF7, Q96JS3, Q969F1, Q15928, Q15560, O43660, Q01094, Q9Y2X0, P20290, Q01196, O94983, O60907, P39880, P46937, Q13461, O60248, Q9H161, Q02078, Q92731, Q15910, Q9BTC8, P35638, Q04206, P53539, P15407, Q12857, P48378, P09629, Q03014, Q13948,…	565	1512	12983	1.2614	0.999999	0.696184	25.6949
GOTERM_MF_FAT	GO:0043565~sequence-specific DNA binding	38	4.64548	0.0240665	Q96A47, P42224, Q14995, P09629, Q03014, Q9UBD5, Q13948, Q12778, O75030, P78545, Q99687, Q14494, O60675, Q92481, P49715, Q9Y2D1, P20393, P26367, P43694, P10827, P18847, O60907, Q99697, P39880, P19838, Q13461, Q9H161, Q02078, Q92731, Q9BTC8, P35638, Q04206, P11308, P56177, Q9BYU1, P13631, P53539, P40426, P15407	565	607	12983	1.43854	1	0.719236	30.8878
GOTERM_MF_FAT	GO:0003700~transcription factor activity	55	6.72372	0.0375119	Q14526, P52741, Q96A47, P42224, Q14995, Q12778, P78545, Q99687, Q53GI3, Q03936, P08651, Q15714, Q9Y2D1, P49715, Q96SF7, Q96JS3, Q01094, Q01196, P39880, Q13461, O60248, Q9H161, Q02078, Q92731, Q9BTC8, P35638, Q04206, P53539, P15407, Q12857, P09629, Q03014, Q13948, Q96JN0, O75030, Q96GD3, Q14494, O60675, Q92481, P20393, Q86VE0, P43694, P26367, P18847, P10827, Q99697, P11161, P19838, Q2QGD7, P11308,…	565	975	12983	1.29624	1	0.752297	44.0003
Annotation Cluster 2	Enrichment Score: 3.8604027147054434
Category	Term	Count	%	PValue	Genes	List Total	Pop Hits	Pop Total	Fold Enrichment	Bonferroni	Benjamini	FDR
UP_SEQ_FEATURE	domain:KRAB	38	4.64548	1.01739e-07	Q96C28, Q6NUN9, Q96LW1, Q9H707, Q9HBT8, P17017, Q9UL59, P16415, Q9GZX5, Q9NV72, Q53GI3, A8MXY4, Q03936, Q6NX49, Q7L945, Q96SR6, Q86XN6, Q8NEK5, Q15928, Q9C0F3, Q6ZN06, Q9UDV7, Q9Y2Q1, Q76KX8, P51523, Q99676, P17031, O60765, Q8NEP9, Q96GE5, P17035, O14628, Q96SE7, Q9P2J8, B4DXR9, Q8N9Z0, A2RRD8	817	332	19113	2.67764	0.000235803	0.000117908	0.000177935
INTERPRO	IPR001909:Krueppel-associated box	38	4.64548	4.98678e-07	Q96C28, Q6NUN9, Q96LW1, Q9H707, Q9HBT8, P17017, Q9UL59, P16415, Q9GZX5, Q9NV72, Q53GI3, A8MXY4, Q8N720, Q03936, Q6NX49, Q7L945, Q96SR6, Q86XN6, Q8NEK5, Q15928, Q9C0F3, Q6ZN06, Q9UDV7, Q9Y2Q1, Q76KX8, P51523, Q99676, P17031, O60765, Q8NEP9, Q96GE5, P17035, O14628, Q96SE7, B4DXR9, Q8N9Z0, A2RRD8	711	355	16659	2.50804	0.000552882	0.000552882	0.000798281
SP_PIR_KEYWORDS	zinc-finger	114	13.9364	1.52025e-06	Q96BD5, Q4VC44, Q14526, Q14995, Q9UPN9, Q96EY1, Q63HR2, Q9UL59, Q9GZX5, Q53GI3, Q8N9I9, Q96SR6, Q7L945, Q7LDG7, Q9P2G1, Q15928, Q9UM63, Q8WW22, Q5FWF5, P51523, Q99676, Q92731, Q86XS8, Q5TAX3, Q6NUN9, Q9Y383, Q9H0F6, P23743, P16415, Q86YH2, A8MXY4, Q6NX49, A7E2V4, P20393, Q7Z570, Q9C0F3, P43694, Q9ULJ6, P10827, Q14966, Q9ULJ3, Q6N043, Q92993, Q7Z2E3, Q13702, Q8WY41, O14628, Q96GE5, Q5JSP0, Q8N6T3,…	817	1718	19235	1.56225	0.000746166	0.000248784	0.00218361
UP_SEQ_FEATURE	zinc finger region:C2H2-type 7	43	5.25672	1.91019e-06	P52741, Q96C28, Q8N3J9, Q96LW1, Q9H707, P17017, Q9HBT8, Q9UL59, Q9NW07, P16415, Q9GZX5, Q9NV72, Q53GI3, A8MXY4, Q03936, Q6NX49, Q7L945, Q96SR6, Q86XN6, Q8NEK5, Q15928, Q9C0F3, Q6ZN06, Q9UM63, Q9ULJ3, Q76KX8, Q9Y2Q1, Q2QGD7, P51523, Q99676, P17031, O60765, Q8NEP9, Q96GE5, P17035, O14628, Q96SE7, Q9P2J8, B4DXR9, Q09FC8, Q8N9Z0, A2RRD8	817	451	19113	2.23048	0.00441803	0.00147485	0.00334075
UP_SEQ_FEATURE	zinc finger region:C2H2-type 9	37	4.52323	5.63905e-06	P52741, Q8N3J9, Q96LW1, Q9H707, Q9HBT8, P17017, Q9UL59, Q9NW07, P16415, A8MXY4, Q03936, Q6NX49, Q7L945, Q96SR6, Q86XN6, Q8NEK5, Q15928, Q9C0F3, Q6ZN06, Q9Y2Q1, Q76KX8, Q2QGD7, P51523, Q99676, P17031, O60765, Q8NEP9, Q96GE5, P17035, O14628, Q96SE7, Q9P2J8, B4DXR9, Q09FC8, Q8N9Z0, A2RRD8	817	376	19113	2.30208	0.0129863	0.00326251	0.00986189
UP_SEQ_FEATURE	zinc finger region:C2H2-type 6	43	5.25672	1.35227e-05	P52741, Q96C28, Q8N3J9, Q96LW1, Q9H707, P17017, Q9HBT8, Q9UL59, Q9NW07, P16415, Q9GZX5, Q9NV72, Q53GI3, A8MXY4, Q8N720, Q03936, Q6NX49, Q96SR6, Q7L945, Q86XN6, Q8NEK5, Q15928, Q9C0F3, Q6ZN06, Q9UM63, Q76KX8, Q9Y2Q1, Q2QGD7, P51523, Q99676, P17031, O60765, Q8NEP9, Q96GE5, P17035, O14628, Q96SE7, Q9P2J8, B4DXR9, Q09FC8, Q8N9Z0, A2RRD8	817	488	19113	2.06137	0.0308597	0.00624956	0.0236478
UP_SEQ_FEATURE	zinc finger region:C2H2-type 5	46	5.62347	1.39637e-05	Q14526, P52741, Q96C28, Q8N3J9, Q96LW1, Q9H707, P17017, Q9HBT8, Q9UL59, Q9NW07, P16415, Q9GZX5, Q9NV72, Q53GI3, Q8N720, Q03936, Q96T92, Q6NX49, Q96SR6, Q7L945, Q86XN6, Q8NEK5, Q15928, Q9C0F3, Q6ZN06, Q9UM63, Q9ULJ3, Q6N043, Q9UDV7, Q76KX8, Q9Y2Q1, Q2QGD7, P51523, Q99676, P17031, O60765, Q8NEP9, Q96GE5, P17035, O14628, Q96SE7, Q9P2J8, Q09FC8, Q8N9Z0, A2RRD8	817	538	19113	2.00024	0.0318499	0.00538017	0.0244189
SMART	SM00349:KRAB	38	4.64548	1.60657e-05	Q96C28, Q6NUN9, Q96LW1, Q9H707, Q9HBT8, P17017, Q9UL59, P16415, Q9GZX5, Q9NV72, Q53GI3, A8MXY4, Q8N720, Q03936, Q6NX49, Q7L945, Q96SR6, Q86XN6, Q8NEK5, Q15928, Q9C0F3, Q6ZN06, Q9UDV7, Q9Y2Q1, Q76KX8, P51523, Q99676, P17031, O60765, Q8NEP9, Q96GE5, P17035, O14628, Q96SE7, B4DXR9, Q8N9Z0, A2RRD8	455	355	9079	2.1359	0.00375234	0.00375234	0.0206516
UP_SEQ_FEATURE	zinc finger region:C2H2-type 10	33	4.03423	1.80753e-05	P52741, Q96LW1, Q9HBT8, P17017, Q9UL59, P16415, A8MXY4, Q03936, Q6NX49, Q7L945, Q96SR6, Q86XN6, Q8NEK5, Q15928, Q9C0F3, Q6ZN06, Q9Y2Q1, Q76KX8, Q2QGD7, P51523, Q99676, P17031, O60765, Q8NEP9, Q96GE5, P17035, O14628, Q96SE7, Q9P2J8, B4DXR9, Q09FC8, A2RRD8	817	334	19113	2.3114	0.0410333	0.00596769	0.0316079
UP_SEQ_FEATURE	zinc finger region:C2H2-type 8	38	4.64548	2.28718e-05	P52741, Q8N3J9, Q96LW1, Q9H707, Q9HBT8, P17017, Q9UL59, Q9NW07, P16415, Q9GZX5, A8MXY4, Q03936, Q6NX49, Q7L945, Q96SR6, Q86XN6, Q8NEK5, Q15928, Q9C0F3, Q6ZN06, Q9ULJ3, Q76KX8, Q2QGD7, P51523, Q99676, P17031, O60765, Q8NEP9, Q96GE5, P17035, O14628, Q96SE7, Q9P2J8, B4DXR9, Q09FC8, Q8N9Z0, A2RRD8	817	417	19113	2.13184	0.0516365	0.00660526	0.0399938
GOTERM_MF_FAT	GO:0046872~metal ion binding	226	27.6284	2.49902e-05	Q96BD5, Q8IXI2, O60711, Q86V35, Q9UL59, Q9NZK7, Q9GZX5, Q53GI3, Q9NRJ7, Q96SR6, Q96Q15, Q6P9A2, Q5FWF5, P00709, Q9Y5F1, Q99676, Q9NZJ9, Q6ZMJ2, Q13349, Q86XS8, P13796, Q01449, Q15493, Q9UEY8, Q01814, Q5TAX3, P09871, O60939, A8MXY4, Q9NXE4, Q7Z572, Q6NX49, A7E2V4, Q9C0H2, Q7Z570, Q9C0F3, Q6UB28, P43694, Q9ULJ6, Q9ULJ3, Q9UBX5, Q9NZM3, Q13085, O43895, Q7Z2E3, Q96GE5, Q5JSP0, P51589, P14618, O75688,…	565	4140	12983	1.2544	0.0180777	0.00908006	0.0378917
UP_SEQ_FEATURE	zinc finger region:C2H2-type 3	50	6.11247	2.83941e-05	Q14526, P52741, Q96C28, Q8N3J9, Q6NUN9, Q96LW1, P17017, Q9HBT8, Q9NW07, P16415, Q9GZX5, Q9NV72, Q53GI3, Q86YH2, A8MXY4, Q8N720, Q03936, Q96T92, Q6NX49, Q96SR6, Q96IQ9, Q7L945, Q86XN6, Q8NEK5, Q15928, Q9C0F3, Q6ZN06, Q9UM63, Q9ULJ3, Q9UDV7, P11161, Q9Y2Q1, Q76KX8, P51523, Q2QGD7, Q99676, P17031, O60765, Q9UK33, Q8NEP9, O14628, Q96GE5, P17035, Q96SE7, Q9P2J8, Q09FC8, Q8N9Z0, A2RRD8, Q6ZN30	817	622	19113	1.88056	0.0636993	0.0072865	0.049648
INTERPRO	IPR007087:Zinc finger, C2H2-type	59	7.21271	2.96247e-05	Q14526, P52741, Q96C28, Q8N3J9, Q96LW1, Q9H707, Q9HBT8, Q9UL59, Q9NW07, Q9GZX5, Q9NV72, Q53GI3, Q03936, Q7L945, Q96SR6, Q86XN6, Q15928, Q6ZN06, Q9UM63, Q76KX8, P51523, Q99676, P17031, Q9UK33, Q8NEP9, P17035, Q9P2J8, Q5TAX3, Q68CP9, Q6NUN9, P17017, P16415, Q86YH2, A8MXY4, Q8N720, Q96T92, Q6NX49, Q96IQ9, Q8NEK5, Q7Z570, Q9C0F3, Q9ULJ3, Q14966, Q6N043, Q9UDV7, P11161, Q9Y2Q1, Q2QGD7, O60765, Q7Z2E3,…	711	784	16659	1.76326	0.0323205	0.016293	0.0474127
SP_PIR_KEYWORDS	metal-binding	169	20.6601	3.80429e-05	Q96BD5, Q14526, Q4VC44, Q96A47, Q14995, Q9UPN9, Q96EY1, P53778, O60711, Q63HR2, Q9UL59, Q9NZK7, Q9GZX5, Q53GI3, Q8N9I9, Q9H4A9, Q7LDG7, Q7L945, Q96SR6, Q96Q15, Q9P2G1, Q86UY8, Q15928, Q9UM63, P48059, Q8WW22, P51523, Q5FWF5, Q9Y6A2, Q9NZJ9, Q99676, Q92731, Q9NR12, Q86XS8, Q01814, Q5TAX3, P50461, Q96IV0, Q6NUN9, P09871, Q9Y383, Q9H0F7, Q9H0F6, P23743, P16415, Q96Q83, Q86YH2, A8MXY4, Q9NXE4, Q6NX49,…	817	2972	19235	1.33878	0.0185061	0.00266493	0.0546296
INTERPRO	IPR015880:Zinc finger, C2H2-like	59	7.21271	4.69927e-05	Q14526, P52741, Q96C28, Q8N3J9, Q96LW1, Q9H707, Q9HBT8, Q9UL59, Q9NW07, Q9GZX5, Q96EQ8, Q9NV72, Q53GI3, Q03936, Q7L945, Q96SR6, Q86XN6, Q15928, Q6ZN06, Q9UM63, Q76KX8, P51523, Q99676, P17031, Q9UK33, Q8NEP9, P17035, Q9P2J8, Q68CP9, Q6NUN9, P17017, P16415, Q86YH2, A8MXY4, Q8N720, Q96T92, Q6NX49, Q96IQ9, Q8NEK5, Q7Z570, Q9C0F3, Q9ULJ3, Q14966, Q6N043, Q9UDV7, P11161, Q9Y2Q1, Q2QGD7, O60765, Q7Z2E3,…	711	797	16659	1.73449	0.0507814	0.017222	0.0751994
GOTERM_MF_FAT	GO:0043169~cation binding	226	27.6284	4.88777e-05	Q96BD5, Q8IXI2, O60711, Q86V35, Q9UL59, Q9NZK7, Q9GZX5, Q53GI3, Q9NRJ7, Q96SR6, Q96Q15, Q6P9A2, Q5FWF5, P00709, Q9Y5F1, Q99676, Q9NZJ9, Q6ZMJ2, Q13349, Q86XS8, P13796, Q01449, Q15493, Q9UEY8, Q01814, Q5TAX3, P09871, O60939, A8MXY4, Q9NXE4, Q7Z572, Q6NX49, A7E2V4, Q9C0H2, Q7Z570, Q9C0F3, Q6UB28, P43694, Q9ULJ6, Q9ULJ3, Q9UBX5, Q9NZM3, Q13085, O43895, Q7Z2E3, Q96GE5, Q5JSP0, P51589, P14618, O75688,…	565	4179	12983	1.24269	0.0350525	0.0118234	0.074099
SP_PIR_KEYWORDS	zinc	130	15.8924	6.06192e-05	Q96BD5, Q4VC44, Q14526, Q96A47, Q14995, Q9UPN9, Q96EY1, O60711, Q63HR2, Q9UL59, Q9GZX5, Q53GI3, Q8N9I9, Q9H4A9, Q7LDG7, Q96SR6, Q7L945, Q9P2G1, Q15928, Q9UM63, P48059, Q8WW22, P51523, Q5FWF5, Q99676, Q92731, Q9NR12, Q86XS8, Q5TAX3, Q96IV0, P50461, Q6NUN9, Q9Y383, Q9H0F6, P23743, P16415, Q86YH2, A8MXY4, Q6NX49, A7E2V4, P20393, Q7Z570, Q9C0F3, P43694, Q9ULJ6, P10827, Q6N043, Q14966, Q9ULJ3, Q92993,…	817	2189	19235	1.39819	0.0293263	0.0037137	0.0870359
GOTERM_MF_FAT	GO:0043167~ion binding	227	27.7506	9.474e-05	Q96BD5, Q8IXI2, O60711, Q86V35, Q9UL59, Q9NZK7, Q9GZX5, Q53GI3, Q9NRJ7, Q96SR6, Q96Q15, Q6P9A2, Q5FWF5, P00709, Q9Y5F1, Q99676, Q9NZJ9, Q6ZMJ2, Q13349, Q04206, Q86XS8, P13796, Q01449, Q15493, Q9UEY8, Q01814, Q5TAX3, P09871, O60939, A8MXY4, Q9NXE4, Q7Z572, Q6NX49, A7E2V4, Q9C0H2, Q7Z570, Q9C0F3, Q6UB28, P43694, Q9ULJ6, Q9ULJ3, Q9UBX5, Q9NZM3, Q13085, O43895, Q7Z2E3, Q96GE5, Q5JSP0, P51589, P14618,…	565	4241	12983	1.22994	0.0668259	0.0171422	0.14358
GOTERM_MF_FAT	GO:0046914~transition metal ion binding	159	19.4377	0.000100868	Q96BD5, Q14526, Q4VC44, Q96A47, Q14995, Q9UPN9, Q96EY1, O60711, Q63HR2, Q9UL59, Q9GZX5, Q53GI3, Q8N9I9, Q9H4A9, Q7LDG7, Q7L945, Q96SR6, Q96Q15, Q9P2G1, Q8TD22, Q15928, Q9UM63, Q6P9A2, P48059, Q8WW22, P51523, Q5FWF5, Q9Y6A2, Q9NZJ9, Q99676, Q92731, Q6ZMJ2, Q9NR12, Q86XS8, Q5TAX3, P50461, Q96IV0, Q6NUN9, Q9Y383, Q9H0F6, P23743, P16415, Q96Q83, Q86YH2, A8MXY4, Q6NX49, A7E2V4, P20393, Q7Z570, Q9C0F3,…	565	2785	12983	1.31189	0.0709918	0.0146196	0.152861
UP_SEQ_FEATURE	zinc finger region:C2H2-type 4	45	5.50122	0.000138763	Q14526, P52741, Q96C28, Q6NUN9, Q8N3J9, Q96LW1, Q9HBT8, Q9UL59, Q9NW07, P16415, Q9GZX5, Q9NV72, Q86YH2, Q53GI3, A8MXY4, Q8N720, Q03936, Q96T92, Q6NX49, Q96SR6, Q7L945, Q86XN6, Q8NEK5, Q15928, Q9C0F3, Q6ZN06, Q9UM63, Q6N043, Q9UDV7, Q76KX8, Q2QGD7, P51523, Q99676, P17031, O60765, Q8NEP9, Q96GE5, O14628, Q96SE7, B4DXR9, Q09FC8, Q8N9Z0, A2RRD8, Q6ZN30	817	575	19113	1.83084	0.275066	0.0316555	0.24241
UP_SEQ_FEATURE	zinc finger region:C2H2-type 11	28	3.42298	0.000152928	P52741, Q96LW1, P17017, Q9UL59, A8MXY4, Q03936, Q6NX49, Q7L945, Q86XN6, Q8NEK5, Q15928, Q9C0F3, Q6ZN06, Q9Y2Q1, Q76KX8, P51523, Q99676, P17031, O60765, Q8NEP9, Q96GE5, P17035, Q96SE7, Q9P2J8, B4DXR9, Q09FC8, A2RRD8	817	293	19113	2.23562	0.298485	0.0317147	0.267124
INTERPRO	IPR013087:Zinc finger, C2H2-type/integrase, DNA-binding	47	5.74572	0.000196965	Q14526, P52741, Q96C28, Q6NUN9, Q8N3J9, Q96LW1, Q9H707, P17017, Q9HBT8, Q9UL59, Q9NW07, P16415, Q9GZX5, Q9NV72, Q53GI3, A8MXY4, Q8N720, Q03936, Q6NX49, Q96SR6, Q7L945, Q86XN6, Q8NEK5, Q15928, Q9C0F3, Q6ZN06, Q9UM63, Q9UDV7, P11161, Q76KX8, Q9Y2Q1, Q2QGD7, P51523, Q99676, P17031, O60765, Q8NEP9, Q96GE5, P17035, O14628, Q96SE7, Q9P2J8, B4DXR9, Q09FC8, Q8N9Z0, A2RRD8	711	621	16659	1.77331	0.196241	0.0427505	0.314837
UP_SEQ_FEATURE	zinc finger region:C2H2-type 2	46	5.62347	0.000248141	Q14526, Q96C28, Q6NUN9, Q8N3J9, Q96LW1, Q9HBT8, Q9UL59, Q9NW07, P16415, Q9GZX5, Q9NV72, Q53GI3, Q86YH2, A8MXY4, Q8N720, Q96T92, Q6NX49, Q96SR6, Q96IQ9, Q7L945, Q86XN6, Q8NEK5, Q15928, Q9C0F3, Q6ZN06, Q9UM63, Q9ULJ3, Q6N043, Q9UDV7, P11161, Q76KX8, Q9Y2Q1, Q2QGD7, P51523, Q99676, P17031, Q9UK33, O60765, Q8NEP9, Q96SE7, Q9P2J8, Q09FC8, Q8N9Z0, A2RRD8, Q6ZN30	817	608	19113	1.76995	0.437443	0.0468076	0.433096
UP_SEQ_FEATURE	zinc finger region:C2H2-type 13	20	2.44499	0.00102314	Q6ZN06, Q96LW1, P17017, Q76KX8, P51523, Q99676, P16415, P17031, O60765, Q8NEP9, Q96GE5, A8MXY4, P17035, Q03936, Q96SE7, Q6NX49, Q9P2J8, B4DXR9, Q86XN6	817	201	19113	2.32777	0.906786	0.155904	1.77439
GOTERM_MF_FAT	GO:0008270~zinc ion binding	130	15.8924	0.0010245	Q96BD5, Q4VC44, Q14526, Q96A47, Q14995, Q9UPN9, Q96EY1, O60711, Q63HR2, Q9UL59, Q9GZX5, Q53GI3, Q8N9I9, Q9H4A9, Q7LDG7, Q96SR6, Q7L945, Q9P2G1, Q15928, Q9UM63, P48059, Q8WW22, P51523, Q5FWF5, Q99676, Q92731, Q9NR12, Q86XS8, Q5TAX3, Q96IV0, P50461, Q6NUN9, Q9Y383, Q9H0F6, P23743, P16415, Q86YH2, A8MXY4, Q6NX49, A7E2V4, P20393, Q7Z570, Q9C0F3, P43694, Q9ULJ6, P10827, Q6N043, Q14966, Q9ULJ3, Q92993,…	565	2311	12983	1.29262	0.526816	0.117249	1.54247
UP_SEQ_FEATURE	zinc finger region:C2H2-type 12	23	2.81174	0.00123243	Q9C0F3, Q6ZN06, Q96LW1, P17017, Q9Y2Q1, Q76KX8, P51523, Q99676, P16415, P17031, O60765, Q8NEP9, Q96GE5, A8MXY4, P17035, Q03936, Q96SE7, Q6NX49, Q9P2J8, B4DXR9, Q86XN6, Q09FC8	817	252	19113	2.13518	0.942647	0.173511	2.13367
UP_SEQ_FEATURE	zinc finger region:C2H2-type 18	10	1.22249	0.00188233	Q99676, P17035, A8MXY4, Q96GE5, Q96SE7, Q9P2J8, Q86XN6, P17017, P51523	817	66	19113	3.54456	0.987315	0.226557	3.24148
SMART	SM00355:ZnF_C2H2	59	7.21271	0.00206073	Q14526, P52741, Q96C28, Q8N3J9, Q96LW1, Q9H707, Q9HBT8, Q9UL59, Q9NW07, Q9GZX5, Q96EQ8, Q9NV72, Q53GI3, Q03936, Q7L945, Q96SR6, Q86XN6, Q15928, Q6ZN06, Q9UM63, Q76KX8, P51523, Q99676, P17031, Q9UK33, Q8NEP9, P17035, Q9P2J8, Q68CP9, Q6NUN9, P17017, P16415, Q86YH2, A8MXY4, Q8N720, Q96T92, Q6NX49, Q96IQ9, Q8NEK5, Q7Z570, Q9C0F3, Q9ULJ3, Q14966, Q6N043, Q9UDV7, P11161, Q9Y2Q1, Q2QGD7, O60765, Q7Z2E3,…	455	797	9079	1.47714	0.382891	0.148625	2.6171
UP_SEQ_FEATURE	zinc finger region:C2H2-type 1; degenerate	14	1.71149	0.00214533	Q6ZN06, Q6NUN9, Q9UL59, Q8NEP9, Q96GE5, A8MXY4, P17035, Q03936, Q96SE7, Q96SR6, B4DXR9, Q86XN6, Q09FC8, Q8N9Z0	817	122	19113	2.68457	0.993114	0.230498	3.68641
PIR_SUPERFAMILY	PIRSF005559:zinc finger protein ZFP-36	14	1.71149	0.00331387	Q9C0F3, Q6ZN06, Q9Y2Q1, Q76KX8, P16415, Q9GZX5, O60765, Q8NEP9, O14628, Q03936, Q96SR6, Q8NEK5, A2RRD8, Q15928	298	137	7396	2.53623	0.658865	0.658865	4.3885
UP_SEQ_FEATURE	zinc finger region:C2H2-type 1	37	4.52323	0.00600344	Q14526, P52741, Q96C28, Q8N3J9, Q96LW1, Q9H707, P17017, Q9HBT8, Q9NW07, P16415, Q9GZX5, Q9NV72, Q86YH2, Q53GI3, Q8N720, Q96IQ9, Q7L945, Q8NEK5, Q9C0F3, Q9UM63, Q9ULJ3, Q6N043, Q9UDV7, P11161, Q76KX8, Q9Y2Q1, Q2QGD7, P51523, Q99676, P17031, Q9UK33, O60765, O14628, Q9P2J8, A2RRD8, Q6ZN30	817	542	19113	1.59702	0.999999	0.469773	9.99571
UP_SEQ_FEATURE	zinc finger region:C2H2-type 19	8	0.977995	0.00859124	Q99676, A8MXY4, Q96SE7, Q9P2J8, Q86XN6, P17017, P51523	817	55	19113	3.40278	1	0.565412	14.007
UP_SEQ_FEATURE	zinc finger region:C2H2-type 17	10	1.22249	0.00881747	Q99676, P17035, A8MXY4, Q96GE5, Q96SE7, Q9P2J8, Q86XN6, P17017, P51523	817	83	19113	2.81857	1	0.560089	14.3496
UP_SEQ_FEATURE	zinc finger region:C2H2-type 15	13	1.58924	0.0122526	Q99676, P16415, Q8NEP9, Q96GE5, P17035, A8MXY4, Q96SE7, Q9P2J8, Q86XN6, P17017, Q76KX8, P51523	817	134	19113	2.26958	1	0.639624	19.3954
UP_SEQ_FEATURE	zinc finger region:C2H2-type 16	11	1.34474	0.0125822	P16415, Q99676, P17035, A8MXY4, Q96GE5, Q96SE7, Q9P2J8, Q86XN6, P17017, P51523	817	103	19113	2.4984	1	0.636541	19.8645
UP_SEQ_FEATURE	zinc finger region:C2H2-type 14	13	1.58924	0.0369223	Q99676, P16415, Q6ZN06, Q8NEP9, Q96GE5, P17035, A8MXY4, Q9P2J8, B4DXR9, P17017, Q76KX8, P51523	817	157	19113	1.93709	1	0.886975	48.2099
Annotation Cluster 3	Enrichment Score: 2.8414291179948816
Category	Term	Count	%	PValue	Genes	List Total	Pop Hits	Pop Total	Fold Enrichment	Bonferroni	Benjamini	FDR
SP_PIR_KEYWORDS	actin-binding	25	3.05623	0.000143239	Q9UEY8, Q9UPN3, A7E2Y1, P13533, Q01995, Q86TC9, Q8WXH0, O43312, Q9H4G0, Q08043, P35579, Q9H2D6, Q13813, P12882, Q14315, Q8TF30, Q15149, Q9UKX3, Q9Y664, Q96PQ7, O43795, Q14847, Q7L5Y9, P13796, Q68DA7	817	247	19235	2.38294	0.0679187	0.00778456	0.205546
GOTERM_CC_FAT	GO:0015629~actin cytoskeleton	24	2.93399	0.000278341	Q9UPN3, A7E2Y1, Q08043, Q96EY1, P13533, Q9P202, O14936, P35579, Q9H2D6, P12882, Q13813, Q9UKX3, Q9UKI2, Q13409, Q9Y664, Q4L180, Q9NR12, O43795, O43312, Q7L5Y9, Q14847, Q01449, P13796, Q68DA7	491	269	12782	2.32261	0.108111	0.108111	0.389059
GOTERM_MF_FAT	GO:0003779~actin binding	27	3.30073	0.00213323	Q9UEY8, Q9UPN3, A7E2Y1, P13533, Q01995, Q86TC9, Q8WXH0, Q3V6T2, O43312, Q9H4G0, Q08043, Q9UPQ0, P35579, Q9H2D6, Q13813, P12882, Q14315, Q8TF30, Q15149, Q9UKX3, Q9Y664, Q96PQ7, O43795, Q7L5Y9, Q14847, P13796, Q68DA7	565	326	12983	1.90315	0.789637	0.199647	3.18668
GOTERM_MF_FAT	GO:0008092~cytoskeletal protein binding	31	3.78973	0.0506535	Q9UPN3, Q9UEY8, A7E2Y1, P13533, Q01995, Q86TC9, P38398, Q8WXH0, Q3V6T2, O43312, Q9H4G0, Q08043, Q9UPQ0, P35579, Q9H2D6, Q13813, P12882, Q14315, Q8TF30, Q15149, Q9UKI2, Q9UKX3, Q9Y664, Q6P597, Q96PQ7, Q15555, O43795, Q7L5Y9, Q14847, P13796, Q68DA7	565	504	12983	1.41338	1	0.729775	54.539
Annotation Cluster 4	Enrichment Score: 2.386044080259105
Category	Term	Count	%	PValue	Genes	List Total	Pop Hits	Pop Total	Fold Enrichment	Bonferroni	Benjamini	FDR
INTERPRO	IPR018248:EF hand	17	2.07824	0.000131265	Q9UPN3, P57796, Q08043, Q9BPX6, Q15811, Q6KCM7, Q86V35, P23743, Q9NZM3, Q13813, Q8TD86, Q7Z572, Q7LDG7, O43149, Q01449, P13796	711	130	16659	3.06397	0.135481	0.0357412	0.209922
UP_SEQ_FEATURE	domain:EF-hand 1	20	2.44499	0.000300149	Q9UPN3, P57796, Q08043, Q9BPX6, P51178, Q15811, Q6KCM7, Q8IXI2, P33764, Q86V35, P23743, Q9NZM3, Q13813, Q8TD86, Q9HCY8, Q7LDG7, Q01449, P13796, P29034	817	182	19113	2.57078	0.50135	0.0521196	0.523645
INTERPRO	IPR002048:Calcium-binding EF-hand	17	2.07824	0.00039581	Q9UPN3, P57796, Q08043, Q9BPX6, P51178, Q15811, Q6KCM7, Q8IXI2, Q86V35, P23743, Q9NZM3, Q13813, Q8TD86, Q7LDG7, Q01449, P13796	711	143	16659	2.78543	0.355345	0.0705604	0.631734
INTERPRO	IPR018247:EF-HAND 1	21	2.56724	0.00101311	Q9UPN3, P57796, Q9BPX6, P51178, Q15811, Q6KCM7, Q8IXI2, P33764, Q86V35, P23743, Q9NZM3, Q13813, Q8TD86, Q9HCY8, Q7Z572, Q7LDG7, Q01449, P13796, P29034, P29590	711	217	16659	2.26746	0.675057	0.131088	1.60951
SMART	SM00054:EFh	17	2.07824	0.00204288	Q9UPN3, P57796, Q08043, Q9BPX6, P51178, Q15811, Q6KCM7, Q8IXI2, Q86V35, P23743, Q9NZM3, Q13813, Q8TD86, Q7LDG7, Q01449, P13796	455	143	9079	2.37214	0.380301	0.212791	2.59469
UP_SEQ_FEATURE	domain:EF-hand 2	18	2.20049	0.00208955	Q9UPN3, P57796, Q08043, Q9BPX6, P51178, Q15811, Q6KCM7, Q8IXI2, P33764, Q86V35, P23743, Q13813, Q8TD86, Q7LDG7, Q01449, P13796, P29034	817	182	19113	2.3137	0.992161	0.236138	3.5922
INTERPRO	IPR018249:EF-HAND 2	20	2.44499	0.00217663	Q9UPN3, Q08043, P57796, Q9BPX6, P51178, Q15811, Q6KCM7, Q8IXI2, Q86V35, P23743, Q9NZM3, Q13813, Q8TD86, Q7Z572, Q7LDG7, O43149, Q01449, P13796, P29034	711	215	16659	2.17957	0.910768	0.235476	3.42802
INTERPRO	IPR011992:EF-Hand type	21	2.56724	0.00274333	Q9UPN3, Q08043, P57796, P42224, P51178, Q15811, Q6KCM7, Q8IXI2, P33764, Q86V35, Q9UPR0, Q9NZM3, Q13813, Q8TD86, Q9HCY8, Q7Z572, Q7LDG7, Q01449, P13796, P29034	711	236	16659	2.08491	0.952477	0.241913	4.30226
UP_SEQ_FEATURE	calcium-binding region:1	13	1.58924	0.00769028	Q9UPN3, P57796, Q9BPX6, P51178, Q15811, Q8IXI2, Q6KCM7, Q7LDG7, Q86V35, P23743, P13796, Q13813	817	126	19113	2.41368	1	0.540696	12.63
SP_PIR_KEYWORDS	EF hand	8	0.977995	0.0131963	Q08043, P51178, P33764, P23743, Q01449, P13796, P29034, Q13813	817	60	19235	3.13913	0.99853	0.290567	17.3709
UP_SEQ_FEATURE	calcium-binding region:2	11	1.34474	0.0253384	Q9UPN3, P57796, Q9BPX6, P51178, Q8IXI2, Q15811, Q86V35, Q7LDG7, P23743, P13796, Q13813	817	115	19113	2.2377	1	0.817272	36.1647
GOTERM_MF_FAT	GO:0005509~calcium ion binding	53	6.47922	0.0292255	Q9UPN3, Q9UM22, P42224, Q8IUC8, P51178, Q15811, Q8IXI2, P33764, Q86V35, Q9UPR0, Q9NZK7, Q9UN67, Q9H158, Q9UJ72, Q9NRJ7, Q7LDG7, P02679, P57796, Q6P9A2, Q9BPX6, Q01196, P00709, Q13813, Q9Y5F1, P13497, Q13349, Q9NS15, O95741, Q01449, P13796, Q15493, Q01814, Q8NCW6, P09871, P23743, Q9Y251, P09958, Q8TD86, P51690, Q7Z572, Q9C0H2, Q08043, Q6KCM7, Q9UBX5, P05129, Q9BSW7, Q9NZM3, P08519, Q6UXH1, Q9HCY8,…	565	919	12983	1.32522	1	0.763901	36.2256
SP_PIR_KEYWORDS	calcium	46	5.62347	0.0348243	Q15493, Q9UPN3, Q01814, Q8IUC8, P51178, Q8NCW6, Q8IXI2, Q15811, P09871, P33764, Q86V35, P23743, Q9Y251, P09958, Q8TD86, Q9NZK7, Q9UN67, P51690, Q9H158, Q7Z572, Q9NRJ7, Q7LDG7, Q9C0H2, P02679, Q08043, P57796, Q6P9A2, Q9BPX6, Q6KCM7, P05129, Q9UBX5, Q9BSW7, Q9NZM3, P00709, Q13813, Q9Y5F1, P13497, Q6UXH1, Q13349, Q9NS15, Q9HCY8, Q01449, P13796, P29034, P82279	817	803	19235	1.34869	1	0.419498	39.8976
UP_SEQ_FEATURE	domain:EF-hand 3	6	0.733496	0.37375	Q8TD86, P57796, Q6KCM7, Q01449, Q13813	817	94	19113	1.49324	1	0.999976	99.9721
Annotation Cluster 5	Enrichment Score: 1.9687304616243353
Category	Term	Count	%	PValue	Genes	List Total	Pop Hits	Pop Total	Fold Enrichment	Bonferroni	Benjamini	FDR
GOTERM_BP_FAT	GO:0045944~positive regulation of transcription from RNA polymerase II promoter	30	3.66748	0.000985914	Q03014, Q12778, O75030, Q86VP6, Q92481, P08651, P49715, Q01094, Q9UM63, P26367, P43694, Q9ULJ6, P10827, Q01196, O60907, O94983, O14936, P46937, P11161, Q92993, O60248, P19838, Q9H161, P19438, Q92731, Q04206, Q16539, P13631, P15407, Q15648	569	371	13528	1.92251	0.905623	0.376303	1.71655
GOTERM_BP_FAT	GO:0045893~positive regulation of transcription, DNA-dependent	33	4.03423	0.00613017	Q03014, Q12778, O75030, Q86VP6, P38398, Q92481, Q9Y5T5, P08651, P49715, Q01094, Q9UM63, P26367, P43694, Q9ULJ6, P10827, Q01196, O60907, O94983, O14936, P46937, P11161, Q92993, O60248, P19838, Q9H161, P19438, Q92731, Q04206, Q16539, Q9Y463, P13631, Q15648, P15407	569	477	13528	1.64481	1	0.80504	10.2315
GOTERM_BP_FAT	GO:0051254~positive regulation of RNA metabolic process	33	4.03423	0.00690302	Q03014, Q12778, O75030, Q86VP6, P38398, Q92481, Q9Y5T5, P08651, P49715, Q01094, Q9UM63, P26367, P43694, Q9ULJ6, P10827, Q01196, O60907, O94983, O14936, P46937, P11161, Q92993, O60248, P19838, Q9H161, P19438, Q92731, Q04206, Q16539, Q9Y463, P13631, Q15648, P15407	569	481	13528	1.63114	1	0.809408	11.4489
GOTERM_BP_FAT	GO:0010604~positive regulation of macromolecule metabolic process	52	6.35697	0.00726812	P36897, P40306, Q96EY1, Q12778, P28062, Q9Y5T5, P08651, P49715, Q01094, Q9UM63, Q01196, P46934, O60907, O94983, P46937, O60248, P01344, Q9H161, Q9NRA1, P19438, Q92731, P35638, Q04206, Q16539, P15407, P49768, Q03014, Q8N9W6, Q86VP6, O75030, P09958, Q9HCE7, P42892, P38398, Q92481, Q15544, P07948, P43694, P26367, P10827, Q9ULJ6, P05129, Q96HU1, O14936, P11161, Q92993, P19838, Q2QGD7, Q9Y463, P13631,…	569	857	13528	1.44259	1	0.766524	12.0186
GOTERM_BP_FAT	GO:0045941~positive regulation of transcription	37	4.52323	0.00804663	P36897, Q03014, Q12778, O75030, Q86VP6, P38398, Q92481, Q9Y5T5, P08651, P49715, Q15544, Q01094, Q9UM63, P26367, P43694, Q9ULJ6, P10827, Q01196, O60907, O94983, O14936, P46937, P11161, P19838, Q92993, O60248, Q2QGD7, Q9H161, P19438, Q92731, P35638, Q04206, Q16539, Q9Y463, P13631, Q15648, P15407	569	564	13528	1.55971	1	0.773993	13.2219
GOTERM_BP_FAT	GO:0051173~positive regulation of nitrogen compound metabolic process	41	5.01222	0.00851005	P36897, Q03014, Q12778, O75030, Q86VP6, P38398, Q92481, Q9Y5T5, P08651, Q14568, P49715, Q15544, Q01094, Q9UM63, P26367, P43694, Q9ULJ6, P10827, P05129, Q01196, O60907, O94983, P46937, O14936, P11161, P19838, Q92993, O60248, P01344, Q2QGD7, Q9H161, Q9NRA1, P19438, Q92731, P35638, Q04206, Q16539, Q9Y463, P13631, Q15648, P15407	569	644	13528	1.51363	1	0.767957	13.9308
GOTERM_BP_FAT	GO:0045935~positive regulation of nucleobase, nucleoside, nucleotide and nucleic acid metabolic process	40	4.88998	0.00870381	P36897, Q03014, Q12778, O75030, Q86VP6, P38398, Q92481, Q9Y5T5, P08651, P49715, Q15544, Q01094, Q9UM63, P26367, P43694, Q9ULJ6, P10827, P05129, Q01196, O60907, O94983, P46937, O14936, P11161, P19838, Q92993, O60248, P01344, Q2QGD7, Q9H161, Q9NRA1, P19438, Q92731, P35638, Q04206, Q16539, Q9Y463, P13631, Q15648, P15407	569	624	13528	1.52404	1	0.752074	14.2256
GOTERM_BP_FAT	GO:0006357~regulation of transcription from RNA polymerase II promoter	45	5.50122	0.00913874	Q96BD5, Q03014, Q13948, Q15327, Q16576, Q96JN0, Q12778, Q86VP6, O75030, P38398, Q92481, P08651, Q96JY0, P49715, Q9Y2D1, Q86VE0, Q15560, Q01094, Q9Y2X0, P43694, Q9UM63, P26367, Q9ULJ6, P10827, Q01196, O94983, P46934, O60907, P46937, O14936, P39880, P11161, P19838, O60248, Q92993, Q9H161, P19438, O60765, Q92731, Q04206, P56177, Q16539, P13631, P53539, Q15648, P15407	569	727	13528	1.47163	1	0.725369	14.8838
GOTERM_BP_FAT	GO:0010628~positive regulation of gene expression	37	4.52323	0.0123978	P36897, Q03014, Q12778, O75030, Q86VP6, P38398, Q92481, Q9Y5T5, P08651, P49715, Q15544, Q01094, Q9UM63, P26367, P43694, Q9ULJ6, P10827, Q01196, O60907, O94983, O14936, P46937, P11161, P19838, Q92993, O60248, Q2QGD7, Q9H161, P19438, Q92731, P35638, Q04206, Q16539, Q9Y463, P13631, Q15648, P15407	569	581	13528	1.51407	1	0.742562	19.6664
GOTERM_BP_FAT	GO:0010557~positive regulation of macromolecule biosynthetic process	40	4.88998	0.0171336	P36897, Q03014, Q12778, Q8N9W6, O75030, Q86VP6, P38398, Q92481, Q9Y5T5, P08651, P49715, Q15544, Q01094, Q9UM63, P26367, P43694, Q9ULJ6, P10827, Q01196, O60907, O94983, P46937, O14936, P11161, P19838, Q92993, O60248, P01344, Q2QGD7, Q9H161, Q9NRA1, P19438, Q92731, P35638, Q04206, Q16539, Q9Y463, P13631, Q15648, P15407	569	654	13528	1.45413	1	0.808762	26.1664
GOTERM_BP_FAT	GO:0031328~positive regulation of cellular biosynthetic process	41	5.01222	0.0216366	P36897, Q03014, Q12778, Q8N9W6, O75030, Q86VP6, P38398, Q92481, Q9Y5T5, P08651, Q14568, P49715, Q15544, Q01094, Q9UM63, P26367, P43694, Q9ULJ6, P10827, Q01196, O60907, O94983, P46937, O14936, P11161, P19838, Q92993, O60248, P01344, Q2QGD7, Q9H161, Q9NRA1, P19438, Q92731, P35638, Q04206, Q16539, Q9Y463, P13631, Q15648, P15407	569	685	13528	1.42303	1	0.845792	31.8843
GOTERM_BP_FAT	GO:0009891~positive regulation of biosynthetic process	41	5.01222	0.0264882	P36897, Q03014, Q12778, Q8N9W6, O75030, Q86VP6, P38398, Q92481, Q9Y5T5, P08651, Q14568, P49715, Q15544, Q01094, Q9UM63, P26367, P43694, Q9ULJ6, P10827, Q01196, O60907, O94983, P46937, O14936, P11161, P19838, Q92993, O60248, P01344, Q2QGD7, Q9H161, Q9NRA1, P19438, Q92731, P35638, Q04206, Q16539, Q9Y463, P13631, Q15648, P15407	569	695	13528	1.40256	1	0.857255	37.5762
GOTERM_MF_FAT	GO:0016563~transcription activator activity	24	2.93399	0.12681	Q01094, Q9Y2X0, P43694, P10827, Q01196, O60907, P46937, Q92993, Q12778, Q2QGD7, O75030, Q86VP6, P78545, Q92731, P38398, Q58WW2, Q92481, Q9BYU1, Q9Y5T5, Q9Y463, Q15544, Q15648, P15407, P29590	565	410	12983	1.3451	1	0.894576	87.2093
Annotation Cluster 6	Enrichment Score: 1.932751543566995
Category	Term	Count	%	PValue	Genes	List Total	Pop Hits	Pop Total	Fold Enrichment	Bonferroni	Benjamini	FDR
GOTERM_BP_FAT	GO:0006366~transcription from RNA polymerase II promoter	19	2.32274	0.0100279	Q9Y2X0, P42224, P43694, P10827, P20290, Q13461, P19838, Q96JN0, P78545, Q14494, P35638, Q9BYU1, P08651, Q00978, P49715, Q15714, Q15544, P15407, Q15648	569	234	13528	1.93045	1	0.718989	16.2145
GOTERM_BP_FAT	GO:0006351~transcription, DNA-dependent	22	2.68949	0.0117353	Q15560, Q9Y2X0, P42224, P43694, P10827, P20290, Q13461, P19838, Q96JN0, P78545, Q14494, P35638, Q13428, Q9BYU1, P08651, Q00978, P49715, Q15714, Q15544, P15407, Q15648, Q969F1	569	292	13528	1.79127	1	0.739507	18.7152
GOTERM_BP_FAT	GO:0032774~RNA biosynthetic process	22	2.68949	0.013522	Q15560, Q9Y2X0, P42224, P43694, P10827, P20290, Q13461, P19838, Q96JN0, P78545, Q14494, P35638, Q13428, Q9BYU1, P08651, Q00978, P49715, Q15714, Q15544, P15407, Q15648, Q969F1	569	296	13528	1.76706	1	0.742685	21.2565
Annotation Cluster 7	Enrichment Score: 1.786328494616143
Category	Term	Count	%	PValue	Genes	List Total	Pop Hits	Pop Total	Fold Enrichment	Bonferroni	Benjamini	FDR
GOTERM_CC_FAT	GO:0005856~cytoskeleton	73	8.92421	0.00398853	Q66GS9, Q9UPN3, A7E2Y1, P04259, Q96KG9, Q7Z7K6, Q96EY1, Q9P202, Q9UHH9, Q9NV72, Q8WXH0, O43312, Q6ZUT3, Q99959, Q5TB80, Q07866, Q0VDD8, Q9H4G0, Q9GZN1, P01040, O60907, Q6PEX3, Q70E73, P35579, Q13813, P12882, Q15149, Q9UKI2, Q96PQ7, Q9NR12, Q16539, Q15555, Q7L5Y9, Q14847, O95613, Q01449, P13796, Q15678, O95995, Q9UEY8, Q9BT92, O75638, Q15834, P50461, P49768, Q12929, P13533, Q9NY27, Q13409, P38398,…	491	1381	12782	1.37609	0.806516	0.560132	5.44263
GOTERM_CC_FAT	GO:0044430~cytoskeletal part	51	6.23472	0.0139527	Q66GS9, A7E2Y1, P04259, Q96KG9, Q7Z7K6, Q96EY1, Q9P202, Q9NV72, Q5TB80, Q07866, Q0VDD8, Q6PEX3, O60907, P35579, P12882, Q13813, Q9NR12, Q15555, Q16539, O95613, Q14847, Q7L5Y9, Q01449, P13796, O95995, O75638, Q9BT92, Q15834, P49768, Q12929, P13533, Q9NY27, Q13409, P38398, Q86Y91, Q8TCX1, P07948, Q8TAM2, Q9NYI0, Q08043, Q1MSJ5, P51955, Q9NSK0, Q9UKX3, O43303, Q9Y664, Q4L180, Q6P597, O43795, P60371,…	491	952	12782	1.3946	0.996896	0.514156	17.861
GOTERM_CC_FAT	GO:0043228~non-membrane-bounded organelle	117	14.3032	0.0358598	Q66GS9, Q9UPN3, A7E2Y1, Q96KG9, Q7Z7K6, Q96EY1, Q8IY92, Q8IXQ5, Q09028, Q4W5G0, Q9GZX5, Q8WXH0, O43312, Q6ZUT3, Q9GZN1, O60907, P46934, P12882, Q9BSC4, Q15149, O95197, Q96PQ7, Q06787, Q96FC9, Q9NR12, Q96L91, Q16539, Q7L5Y9, Q01449, P13796, Q15678, Q9UEY8, Q9BT92, P50461, Q12929, P17480, P61956, Q8TCX1, P07948, Q9NYI0, Q1MSJ5, Q5JNZ5, Q29RF7, O14936, Q92993, Q9H2D6, Q9UKX3, O43303, Q9Y664, Q4L180,…	491	2596	12782	1.17327	1	0.632344	40.0328
GOTERM_CC_FAT	GO:0043232~intracellular non-membrane-bounded organelle	117	14.3032	0.0358598	Q66GS9, Q9UPN3, A7E2Y1, Q96KG9, Q7Z7K6, Q96EY1, Q8IY92, Q8IXQ5, Q09028, Q4W5G0, Q9GZX5, Q8WXH0, O43312, Q6ZUT3, Q9GZN1, O60907, P46934, P12882, Q9BSC4, Q15149, O95197, Q96PQ7, Q06787, Q96FC9, Q9NR12, Q96L91, Q16539, Q7L5Y9, Q01449, P13796, Q15678, Q9UEY8, Q9BT92, P50461, Q12929, P17480, P61956, Q8TCX1, P07948, Q9NYI0, Q1MSJ5, Q5JNZ5, Q29RF7, O14936, Q92993, Q9H2D6, Q9UKX3, O43303, Q9Y664, Q4L180,…	491	2596	12782	1.17327	1	0.632344	40.0328
Annotation Cluster 8	Enrichment Score: 1.7024774023921647
Category	Term	Count	%	PValue	Genes	List Total	Pop Hits	Pop Total	Fold Enrichment	Bonferroni	Benjamini	FDR
UP_SEQ_FEATURE	domain:Myb-like	4	0.488998	0.00140743	A6H8Y1, Q8NA31, Q96L91, Q86VE0	817	6	19113	15.5961	0.961793	0.184575	2.43315
INTERPRO	IPR001005:SANT, DNA-binding	7	0.855746	0.0172668	A6H8Y1, Q9P2K3, Q15910, Q9BTC8, Q8NA31, Q96L91, Q86VE0	711	49	16659	3.3472	1	0.619324	24.3325
SMART	SM00717:SANT	7	0.855746	0.0342591	A6H8Y1, Q9P2K3, Q15910, Q9BTC8, Q8NA31, Q96L91, Q86VE0	455	49	9079	2.85055	0.999713	0.743218	36.1188
INTERPRO	IPR014778:Myb, DNA-binding	4	0.488998	0.18607	A6H8Y1, Q9P2K3, Q9BTC8, Q8NA31	711	35	16659	2.67776	1	0.961678	96.2959
Annotation Cluster 9	Enrichment Score: 1.6372446389854618
Category	Term	Count	%	PValue	Genes	List Total	Pop Hits	Pop Total	Fold Enrichment	Bonferroni	Benjamini	FDR
UP_SEQ_FEATURE	domain:Leucine-zipper	13	1.58924	0.00257058	Q01094, Q14494, P18847, O60675, Q9BZZ5, P35638, Q9BXG8, P53539, P49715, Q15714, Q9Y2D1, O75030, P15407	817	110	19113	2.76476	0.997436	0.257931	4.40175
INTERPRO	IPR011700:Basic leucine zipper	5	0.611247	0.00306513	Q14494, P18847, P35638, P53539, P49715	711	15	16659	7.81013	0.966775	0.24701	4.7954
INTERPRO	IPR004827:Basic-leucine zipper (bZIP) transcription factor	8	0.977995	0.0069441	Q14494, O60675, P18847, P35638, P53539, P49715, Q9Y2D1, P15407	711	53	16659	3.53666	0.99956	0.424198	10.5552
PIR_SUPERFAMILY	PIRSF001719:fos transforming protein	3	0.366748	0.0148289	P18847, P53539, P15407	298	5	7396	14.8913	0.992097	0.911102	18.2892
SMART	SM00338:BRLZ	8	0.977995	0.0156984	Q14494, O60675, P18847, P35638, P53539, P49715, Q9Y2D1, P15407	455	53	9079	3.0119	0.97534	0.523131	18.406
INTERPRO	IPR000837:Fos transforming protein	3	0.366748	0.042813	P18847, P53539, P15407	711	8	16659	8.78639	1	0.760028	50.364
UP_SEQ_FEATURE	DNA-binding region:Basic motif	9	1.10024	0.381918	Q14494, O60675, P18847, Q9BXG8, P53539, P49715, Q9Y2D1, O75030, P15407	817	161	19113	1.30775	1	0.999978	99.9778
INTERPRO	IPR011616:bZIP transcription factor, bZIP-1	3	0.366748	0.383212	P53539, Q9Y2D1, P15407	711	31	16659	2.26746	1	0.996658	99.9563
Annotation Cluster 10	Enrichment Score: 1.6259523419139517
Category	Term	Count	%	PValue	Genes	List Total	Pop Hits	Pop Total	Fold Enrichment	Bonferroni	Benjamini	FDR
INTERPRO	IPR001715:Calponin-like actin-binding	11	1.34474	0.000728202	Q9C093, Q14315, Q9UPN3, Q15149, Q08043, Q8WXH0, Q15555, Q01995, Q9UPQ0, P13796, Q14155	711	70	16659	3.68192	0.554193	0.108999	1.15936
SMART	SM00033:CH	11	1.34474	0.0023631	Q9C093, Q14315, Q9UPN3, Q15149, Q08043, Q8WXH0, Q15555, Q01995, Q9UPQ0, P13796, Q14155	455	70	9079	3.1356	0.425135	0.129254	2.99574
UP_SEQ_FEATURE	domain:CH 2	6	0.733496	0.00517093	Q14315, Q9UPN3, Q15149, Q08043, Q8WXH0, P13796	817	27	19113	5.19869	0.999994	0.435747	8.66818
UP_SEQ_FEATURE	domain:CH 1	6	0.733496	0.00517093	Q14315, Q9UPN3, Q15149, Q08043, Q8WXH0, P13796	817	27	19113	5.19869	0.999994	0.435747	8.66818
UP_SEQ_FEATURE	domain:Actin-binding	5	0.611247	0.00924822	Q14315, Q9UPN3, Q15149, Q08043, Q8WXH0	817	20	19113	5.84853	1	0.563231	14.9982
UP_SEQ_FEATURE	repeat:Spectrin 4	5	0.611247	0.0110453	Q9UPN3, Q15149, Q08043, Q8WXH0, Q13813	817	21	19113	5.57003	1	0.614623	17.6548
UP_SEQ_FEATURE	repeat:Spectrin 3	5	0.611247	0.0130527	Q9UPN3, Q15149, Q08043, Q8WXH0, Q13813	817	22	19113	5.31685	1	0.637662	20.5297
INTERPRO	IPR001589:Actinin-type, actin-binding, conserved site	5	0.611247	0.0151802	Q14315, Q9UPN3, Q15149, Q8WXH0, P13796	711	23	16659	5.09356	1	0.610324	21.7192
UP_SEQ_FEATURE	repeat:Spectrin 2	5	0.611247	0.0233275	Q9UPN3, Q15149, Q08043, Q8WXH0, Q13813	817	26	19113	4.49887	1	0.799958	33.8217
UP_SEQ_FEATURE	repeat:Spectrin 1	5	0.611247	0.0233275	Q9UPN3, Q15149, Q08043, Q8WXH0, Q13813	817	26	19113	4.49887	1	0.799958	33.8217
SP_PIR_KEYWORDS	actin binding	6	0.733496	0.026152	Q14315, Q08043, P13533, Q01995, P13796, Q13813	817	40	19235	3.53152	0.999998	0.371675	31.6574
INTERPRO	IPR018159:Spectrin/alpha-actinin	5	0.611247	0.0413304	Q9UPN3, Q15149, Q08043, Q8WXH0, Q13813	711	31	16659	3.77909	1	0.757916	49.1189
INTERPRO	IPR002017:Spectrin repeat	4	0.488998	0.0579268	Q9UPN3, Q08043, Q8WXH0, Q13813	711	21	16659	4.46293	1	0.785402	61.5278
SMART	SM00150:SPEC	5	0.611247	0.0668197	Q9UPN3, Q15149, Q08043, Q8WXH0, Q13813	455	31	9079	3.21836	1	0.86772	58.8958
UP_SEQ_FEATURE	domain:CH	5	0.611247	0.103117	Q9C093, Q15555, Q01995, Q9UPQ0, Q14155	817	42	19113	2.78501	1	0.992182	85.0935
UP_SEQ_FEATURE	repeat:Spectrin 6	3	0.366748	0.104054	Q9UPN3, Q8WXH0, Q13813	817	13	19113	5.39864	1	0.991815	85.3634
UP_SEQ_FEATURE	repeat:Spectrin 7	3	0.366748	0.104054	Q9UPN3, Q8WXH0, Q13813	817	13	19113	5.39864	1	0.991815	85.3634
UP_SEQ_FEATURE	repeat:Spectrin 8	3	0.366748	0.104054	Q9UPN3, Q8WXH0, Q13813	817	13	19113	5.39864	1	0.991815	85.3634
UP_SEQ_FEATURE	repeat:Spectrin 9	3	0.366748	0.104054	Q9UPN3, Q8WXH0, Q13813	817	13	19113	5.39864	1	0.991815	85.3634
UP_SEQ_FEATURE	repeat:Spectrin 5	3	0.366748	0.11809	Q9UPN3, Q8WXH0, Q13813	817	14	19113	5.01303	1	0.994989	88.8953
Annotation Cluster 11	Enrichment Score: 1.5407125953112943
Category	Term	Count	%	PValue	Genes	List Total	Pop Hits	Pop Total	Fold Enrichment	Bonferroni	Benjamini	FDR
INTERPRO	IPR003527:MAP kinase, conserved site	4	0.488998	0.0127103	Q9UBE8, P53778, Q16539, Q13164	711	12	16659	7.81013	0.999999	0.587958	18.5166
GOTERM_MF_FAT	GO:0004707~MAP kinase activity	4	0.488998	0.0207471	Q9UBE8, P53778, Q16539, Q13164	565	14	12983	6.56536	1	0.691887	27.2358
UP_SEQ_FEATURE	short sequence motif:TXY	3	0.366748	0.0905206	P53778, Q16539, Q13164	817	12	19113	5.84853	1	0.987708	80.9755
Annotation Cluster 12	Enrichment Score: 1.5124650275663059
Category	Term	Count	%	PValue	Genes	List Total	Pop Hits	Pop Total	Fold Enrichment	Bonferroni	Benjamini	FDR
KEGG_PATHWAY	hsa04530:Tight junction	15	1.83374	0.000610112	Q8IY63, A7E2Y1, Q9H4G0, Q08043, P60953, P05129, P13533, O14936, P35579, P12882, Q13813, Q9UKX3, P57087, Q8NI35, Q01449	198	134	5085	2.87483	0.0880363	0.0880363	0.72698
INTERPRO	IPR004009:Myosin, N-terminal, SH3-like	5	0.611247	0.00232547	Q9UKX3, A7E2Y1, P13533, P35579, P12882	711	14	16659	8.36799	0.924373	0.227555	3.65834
SP_PIR_KEYWORDS	motor protein	14	1.71149	0.00405074	Q9UKX3, A7E2Y1, Q13409, Q6P597, Q8TCX1, Q86Y91, P13533, Q9NSK0, O43795, Q01449, P35579, P12882, Q07866, Q0VDD8	817	132	19235	2.49703	0.863708	0.142131	5.66346
INTERPRO	IPR002928:Myosin tail	5	0.611247	0.00499393	Q9UKX3, A7E2Y1, P13533, P35579, P12882	711	17	16659	6.89129	0.996121	0.347594	7.70158
GOTERM_MF_FAT	GO:0003774~motor activity	14	1.71149	0.00887804	Q9UKX3, A7E2Y1, Q13409, Q6P597, Q8TCX1, Q86Y91, P13533, Q9NSK0, O43795, Q01449, P35579, P12882, Q07866, Q0VDD8	565	142	12983	2.26551	0.998511	0.514863	12.6493
INTERPRO	IPR015650:Heavy chain of Myosin	4	0.488998	0.0098405	Q9UKX3, A7E2Y1, P13533, P12882	711	11	16659	8.52014	0.999983	0.518642	14.6412
GOTERM_CC_FAT	GO:0016459~myosin complex	8	0.977995	0.011908	Q9UKX3, A7E2Y1, Q4L180, P13533, O43795, Q01449, P35579, P12882	491	65	12782	3.20401	0.992727	0.55983	15.4435
SP_PIR_KEYWORDS	calmodulin-binding	12	1.46699	0.0131051	Q9UEY8, Q01814, Q9UKX3, Q9UQM7, Q13555, P13533, O14936, O43795, O95613, P35579, Q13813, P12882	817	120	19235	2.35435	0.998462	0.302213	17.2612
UP_SEQ_FEATURE	domain:Myosin head-like	6	0.733496	0.0157181	Q9UKX3, A7E2Y1, P13533, O43795, P35579, P12882	817	35	19113	4.01042	1	0.682611	24.2009
GOTERM_MF_FAT	GO:0005516~calmodulin binding	13	1.58924	0.0188511	Q9UEY8, Q01814, Q9UKX3, Q9UQM7, Q13555, O94983, P13533, O14936, O43795, O95613, P35579, Q13813, P12882	565	140	12983	2.13374	0.999999	0.717187	25.0697
KEGG_PATHWAY	hsa05416:Viral myocarditis	8	0.977995	0.0192302	Q9UKX3, A7E2Y1, P13533, P10314, Q31612, P13765, P35579, P30461, P12882	198	71	5085	2.89373	0.946712	0.342206	20.7168
SP_PIR_KEYWORDS	myosin	7	0.855746	0.0203212	Q9UKX3, A7E2Y1, P13533, O43795, Q01449, P35579, P12882	817	51	19235	3.23145	0.999958	0.331834	25.5388
INTERPRO	IPR001609:Myosin head, motor region	6	0.733496	0.021735	Q9UKX3, A7E2Y1, P13533, O43795, P35579, P12882	711	38	16659	3.69953	1	0.686662	29.6559
UP_SEQ_FEATURE	region of interest:Actin-binding	5	0.611247	0.0264852	Q9UKX3, A7E2Y1, P13533, P35579, P12882	817	27	19113	4.33225	1	0.822421	37.4656
INTERPRO	IPR000048:IQ calmodulin-binding region	9	1.10024	0.0319123	Q9UKX3, A7E2Y1, Q58WW2, Q9UPP2, O94983, P13533, O43795, P35579, P12882	711	87	16659	2.42383	1	0.749269	40.4992
GOTERM_CC_FAT	GO:0032982~myosin filament	4	0.488998	0.0343604	Q9UKX3, A7E2Y1, P13533, P12882	491	19	12782	5.48054	0.999999	0.641728	38.7137
GOTERM_MF_FAT	GO:0000146~microfilament motor activity	4	0.488998	0.0352062	Q9UKX3, P13533, Q01449, P35579	565	17	12983	5.40677	1	0.805095	41.931
SP_PIR_KEYWORDS	thick filament	4	0.488998	0.0385806	Q9UKX3, A7E2Y1, P13533, P12882	817	18	19235	5.23188	1	0.443117	43.1714
UP_SEQ_FEATURE	domain:IQ	7	0.855746	0.0393868	Q9UKX3, A7E2Y1, Q58WW2, Q9UPP2, P13533, P35579, P12882	817	59	19113	2.77557	1	0.896877	50.4795
SMART	SM00242:MYSc	6	0.733496	0.0394002	Q9UKX3, A7E2Y1, P13533, O43795, P35579, P12882	455	38	9079	3.15061	0.999918	0.739132	40.3554
GOTERM_CC_FAT	GO:0030016~myofibril	9	1.10024	0.0631534	Q14315, Q86TC9, Q9UKX3, P50461, P13533, Q15327, Q01449, Q13813, P12882	491	111	12782	2.11075	1	0.616175	59.8884
GOTERM_BP_FAT	GO:0030705~cytoskeleton-dependent intracellular transport	6	0.733496	0.0661604	Q9UPN3, Q8IXI2, P13533, Q01449, P35579, Q07866	569	52	13528	2.74327	1	0.949117	69.9267
GOTERM_CC_FAT	GO:0044449~contractile fiber part	9	1.10024	0.0686239	Q14315, Q86TC9, Q9UKX3, P50461, P13533, Q15327, Q01449, Q13813, P12882	491	113	12782	2.07339	1	0.610364	63.0465
SMART	SM00015:IQ	9	1.10024	0.0687081	Q9UKX3, A7E2Y1, Q58WW2, Q9UPP2, O94983, P13533, O43795, P35579, P12882	455	87	9079	2.06419	1	0.84288	59.9524
SP_PIR_KEYWORDS	muscle protein	6	0.733496	0.11027	Q9UKX3, A7E2Y1, P13533, Q01449, Q01995, P12882	817	60	19235	2.35435	1	0.744846	81.3293
GOTERM_CC_FAT	GO:0005859~muscle myosin complex	3	0.366748	0.177515	Q9UKX3, P13533, P12882	491	20	12782	3.90489	1	0.805861	93.5208
GOTERM_CC_FAT	GO:0016460~myosin II complex	3	0.366748	0.205637	Q9UKX3, P13533, P12882	491	22	12782	3.5499	1	0.826607	96.0194
GOTERM_BP_FAT	GO:0030048~actin filament-based movement	3	0.366748	0.251269	P13533, Q01449, P35579	569	23	13528	3.10109	1	0.988853	99.3777
GOTERM_BP_FAT	GO:0003012~muscle system process	8	0.977995	0.562582	P17540, Q9UKX3, O94983, Q14500, P13533, Q01449, P12882	569	168	13528	1.13214	1	0.997937	100
GOTERM_BP_FAT	GO:0006936~muscle contraction	7	0.855746	0.625531	P17540, Q9UKX3, Q14500, P13533, Q01449, P12882	569	153	13528	1.08775	1	0.998788	100
Annotation Cluster 13	Enrichment Score: 1.4856760180828616
Category	Term	Count	%	PValue	Genes	List Total	Pop Hits	Pop Total	Fold Enrichment	Bonferroni	Benjamini	FDR
GOTERM_BP_FAT	GO:0030029~actin filament-based process	18	2.20049	0.0258593	Q9H4G0, P60953, Q99418, Q12929, P13533, Q9UPQ0, P35579, Q96S53, Q9H2D6, Q9Y664, O15530, Q5JSP0, Q9NR12, P53365, O43312, Q01449, P13796, Q68DA7	569	241	13528	1.77573	1	0.859033	36.8645
GOTERM_BP_FAT	GO:0030036~actin cytoskeleton organization	17	2.07824	0.0293803	Q9H4G0, P60953, Q99418, Q12929, P13533, Q9UPQ0, P35579, Q96S53, Q9H2D6, Q9Y664, O15530, Q5JSP0, Q9NR12, P53365, O43312, P13796, Q68DA7	569	226	13528	1.78839	1	0.869825	40.7526
GOTERM_BP_FAT	GO:0007010~cytoskeleton organization	27	3.30073	0.0459514	Q66GS9, Q9UPN3, Q9P1Q0, P60953, Q12929, Q99418, P13533, P24522, O15530, P38398, O43312, Q9H4G0, P51955, Q9UPQ0, P35579, Q96S53, Q9H2D6, O43303, Q9Y664, Q5JSP0, P53365, Q9NR12, Q14847, Q7L5Y9, O95613, P13796, Q68DA7	569	436	13528	1.47231	1	0.91804	56.2079
Annotation Cluster 14	Enrichment Score: 1.3487416023123644
Category	Term	Count	%	PValue	Genes	List Total	Pop Hits	Pop Total	Fold Enrichment	Bonferroni	Benjamini	FDR
GOTERM_MF_FAT	GO:0008134~transcription factor binding	37	4.52323	0.00314856	Q12857, Q03014, Q96EY1, Q15327, Q96JN0, P78545, Q14494, P38398, Q58WW2, Q92481, Q9Y5T5, Q15637, P49715, Q15544, Q9Y2D1, P20393, Q01094, O43660, Q9Y2X0, Q9UBE8, P43694, P18847, Q01196, O60907, O94983, Q99697, P46937, Q92993, Q92731, P35638, Q04206, Q9Y463, P13631, P53539, Q15648, Q14188, P29590	565	513	12983	1.65734	0.899949	0.250058	4.66986
GOTERM_MF_FAT	GO:0003712~transcription cofactor activity	24	2.93399	0.0456028	Q01094, O43660, Q9Y2X0, P18847, O60907, Q15327, P46937, Q92993, P78545, Q92731, Q14494, P38398, Q58WW2, P35638, Q92481, Q9Y5T5, Q9Y463, Q15637, Q15544, Q9Y2D1, Q15648, P20393, Q14188, P29590	565	363	12983	1.51926	1	0.772689	50.7296
GOTERM_MF_FAT	GO:0016563~transcription activator activity	24	2.93399	0.12681	Q01094, Q9Y2X0, P43694, P10827, Q01196, O60907, P46937, Q92993, Q12778, Q2QGD7, O75030, Q86VP6, P78545, Q92731, P38398, Q58WW2, Q92481, Q9BYU1, Q9Y5T5, Q9Y463, Q15544, Q15648, P15407, P29590	565	410	12983	1.3451	1	0.894576	87.2093
GOTERM_MF_FAT	GO:0003713~transcription coactivator activity	13	1.58924	0.221195	Q9Y2X0, P46937, Q92993, P78545, Q92731, P38398, Q58WW2, Q92481, Q9Y5T5, Q9Y463, Q15544, Q15648, P29590	565	214	12983	1.39591	1	0.93703	97.7433
Annotation Cluster 15	Enrichment Score: 1.222606734501279
Category	Term	Count	%	PValue	Genes	List Total	Pop Hits	Pop Total	Fold Enrichment	Bonferroni	Benjamini	FDR
SP_PIR_KEYWORDS	kinase	47	5.74572	0.00160487	P17540, P36897, Q9P0M2, Q13882, Q9Y6M4, Q12929, Q9HA47, P53778, Q9H3S4, Q8N568, Q13164, P23743, Q9UHH9, Q92569, O15530, Q9UQM7, P21802, Q96Q15, Q15375, P07948, Q9BWU1, P21127, Q96S38, Q9UBE8, P31323, P51955, Q86UE8, P05129, Q9NRA0, Q9H2G2, O14936, P54886, Q96S53, Q99755, P37173, P12532, Q00526, Q96MA6, Q9UK32, Q13555, Q5T6J7, P14618, Q16539, Q9Y463, O60331, Q99759, Q8N752	817	688	19235	1.60835	0.545531	0.0758331	2.28063
UP_SEQ_FEATURE	nucleotide phosphate-binding region:ATP	56	6.84597	0.017003	P36897, A7E2Y1, Q9Y6M4, P53778, Q14240, O15530, Q9UQM7, Q2M3G0, Q15375, Q6P158, Q0VDD8, P21127, Q9H2G2, P35579, Q96S53, P12882, P37173, Q8TDI0, Q00526, Q96MA6, Q9UK32, Q13555, Q96FC9, Q96L91, Q16539, P17540, Q13882, Q9HA47, P13533, Q8N568, Q13164, O15381, Q5FVE4, Q8NDG6, Q86Y91, P21802, Q9UPY3, P07948, O94762, Q9BWU1, Q96S38, Q9UBE8, A0AVT1, P51955, Q86UE8, P05129, Q68D06, O14936, Q9UKX3, Q13085,…	817	962	19113	1.36182	1	0.70019	25.913
SP_PIR_KEYWORDS	atp-binding	73	8.92421	0.0179718	A7E2Y1, P36897, Q9Y6M4, Q9H3S4, Q14240, P53778, Q9UHH9, Q8NFF5, O15530, Q9UQM7, Q96Q15, Q14568, Q15375, Q2M3G0, Q6P158, Q0VDD8, P21127, Q9NRA0, Q9H2G2, P35579, Q96S53, Q8WWZ7, P12882, P37173, Q8TDI0, Q00526, Q96MA6, Q9UK32, Q96FC9, Q13555, Q96L91, Q16539, P17540, Q01814, O15440, Q13882, Q9HA47, P13533, Q8N568, Q13164, P23743, O15381, Q5FVE4, Q8NDG6, P21802, Q86Y91, Q8IUA7, Q9UPY3, P07948, O94762,…	817	1326	19235	1.29613	0.999864	0.321009	22.9324
SP_PIR_KEYWORDS	serine/threonine-protein kinase	26	3.17848	0.020935	P36897, Q9Y6M4, Q8N568, P53778, Q13164, O15530, Q9UQM7, Q96Q15, Q9BWU1, P21127, Q96S38, Q9UBE8, Q86UE8, P51955, P05129, Q9H2G2, O14936, Q96S53, P37173, Q00526, Q9UK32, Q13555, Q16539, Q9Y463, Q99759, Q8N752	817	381	19235	1.60664	0.999969	0.329376	26.2062
INTERPRO	IPR002290:Serine/threonine protein kinase	19	2.32274	0.0287807	Q9BWU1, P21127, Q9UBE8, Q86UE8, P51955, P05129, Q9H2G2, P53778, Q8N568, O14936, Q13164, O15530, Q00526, Q9UK32, Q9UQM7, Q13555, Q16539, Q9Y463, Q99759	711	259	16659	1.71883	1	0.755391	37.3422
INTERPRO	IPR017442:Serine/threonine protein kinase-related	24	2.93399	0.0339545	Q9BWU1, P21127, P36897, Q96S38, Q9UBE8, Q9Y6M4, Q86UE8, P51955, P05129, Q9H2G2, P53778, O14936, Q8N568, Q13164, Q96S53, O15530, Q00526, Q9UK32, Q9UQM7, Q13555, Q16539, Q9Y463, Q99759, Q8N752	711	359	16659	1.56638	1	0.721124	42.477
INTERPRO	IPR000719:Protein kinase, core	30	3.66748	0.0340123	P36897, Q13882, Q96KG9, Q9Y6M4, P53778, Q8N568, Q13164, O15530, Q9UQM7, P21802, Q15375, P07948, Q9BWU1, P21127, Q96S38, Q9UBE8, Q86UE8, P51955, P05129, Q9H2G2, O14936, Q96S53, P37173, Q00526, Q9UK32, Q13555, Q16539, Q9Y463, Q99759, Q8N752	711	476	16659	1.4767	1	0.710018	42.5321
GOTERM_MF_FAT	GO:0032559~adenyl ribonucleotide binding	80	9.77995	0.0374678	A7E2Y1, P36897, Q96KG9, Q9Y6M4, Q9H3S4, Q14240, P53778, Q9UHH9, Q8NFF5, P28062, O15530, Q9UQM7, Q96Q15, Q14568, Q15375, Q2M3G0, Q6P158, Q0VDD8, P21127, Q01196, Q9NRA0, Q9H2G2, P35579, Q96S53, Q8WWZ7, P12882, P37173, Q00526, Q8TDI0, Q96MA6, Q9UK32, Q96FC9, Q13555, Q96L91, Q16539, P17540, Q01814, O15440, Q13882, Q9HA47, Q9Y5K1, P13533, Q8N568, Q13164, P23743, O15381, Q5FVE4, Q8NDG6, P21802, Q86Y91,…	565	1497	12983	1.22799	1	0.769433	43.9614
GOTERM_MF_FAT	GO:0005524~ATP binding	79	9.6577	0.0382439	A7E2Y1, P36897, Q96KG9, Q9Y6M4, Q9H3S4, Q14240, P53778, Q9UHH9, Q8NFF5, P28062, O15530, Q9UQM7, Q96Q15, Q14568, Q15375, Q2M3G0, Q6P158, Q0VDD8, P21127, Q01196, Q9NRA0, Q9H2G2, P35579, Q96S53, Q8WWZ7, P12882, P37173, Q00526, Q8TDI0, Q96MA6, Q9UK32, Q96FC9, Q13555, Q96L91, Q16539, P17540, Q01814, O15440, Q13882, Q9HA47, Q9Y5K1, P13533, Q8N568, Q13164, P23743, O15381, Q5FVE4, Q8NDG6, P21802, Q86Y91,…	565	1477	12983	1.22906	1	0.742187	44.6427
UP_SEQ_FEATURE	binding site:ATP	33	4.03423	0.0405582	P17540, P36897, Q13882, Q9Y6M4, Q9HA47, P53778, Q8N568, Q13164, Q5FVE4, O15530, Q9UQM7, P21802, Q15375, P07948, Q9BWU1, P21127, Q96S38, Q9UBE8, Q86UE8, P51955, P05129, Q9H2G2, O14936, Q96S53, P37173, P12532, Q00526, Q9UK32, Q13555, Q16539, Q9Y463, Q99759, Q8N752	817	542	19113	1.42437	1	0.898235	51.5251
SP_PIR_KEYWORDS	nucleotide-binding	87	10.6357	0.0407819	A7E2Y1, P36897, Q8IXI2, Q9Y6M4, Q9H3S4, Q14240, P53778, Q9UHH9, Q8NFF5, O15530, Q9UQM7, Q8IYD1, Q96Q15, Q14568, Q15375, Q2M3G0, Q86YS6, Q6P158, Q0VDD8, P21127, Q9NRA0, Q9H2G2, P35579, Q96S53, Q8WWZ7, P12882, P37173, Q00526, Q8TDI0, Q96MA6, Q9UK32, Q8N4Z0, Q96FC9, Q13555, Q96L91, Q16539, P17540, Q01814, O15440, P60953, Q13882, Q9BST9, Q9HA47, P13533, Q9H0F7, Q8N568, Q13164, P23743, Q96S21, Q9BYZ6,…	817	1686	19235	1.21488	1	0.451893	45.0121
GOTERM_MF_FAT	GO:0001883~purine nucleoside binding	84	10.2689	0.046544	A7E2Y1, P36897, Q96KG9, Q9Y6M4, Q9H3S4, Q14240, P53778, Q9UHH9, Q8NFF5, P28062, O15530, Q9UQM7, Q96Q15, Q14568, Q15375, Q2M3G0, Q6P158, Q0VDD8, P21127, Q01196, Q9NRA0, Q9H2G2, Q99424, P35579, Q96S53, Q8WWZ7, P12882, P37173, Q00526, Q8TDI0, Q96MA6, Q9UK32, Q96FC9, Q13555, Q96L91, Q16539, P17540, Q01814, O15440, Q13882, Q9HA47, Q9Y5K1, P13533, Q8N568, Q13164, P23743, Q96S21, Q06278, O15381, Q5FVE4,…	565	1601	12983	1.20563	1	0.751356	51.4613
GOTERM_MF_FAT	GO:0030554~adenyl nucleotide binding	83	10.1467	0.046706	A7E2Y1, P36897, Q96KG9, Q9Y6M4, Q9H3S4, Q14240, P53778, Q9UHH9, Q8NFF5, P28062, O15530, Q9UQM7, Q96Q15, Q14568, Q15375, Q2M3G0, Q6P158, Q0VDD8, P21127, Q01196, Q9NRA0, Q9H2G2, Q99424, P35579, Q96S53, Q8WWZ7, P12882, P37173, Q00526, Q8TDI0, Q96MA6, Q9UK32, Q96FC9, Q13555, Q96L91, Q16539, P17540, Q01814, O15440, Q13882, Q9HA47, Q9Y5K1, P13533, Q8N568, Q13164, P23743, Q06278, O15381, Q5FVE4, Q8NDG6,…	565	1577	12983	1.20941	1	0.738932	51.5862
INTERPRO	IPR008271:Serine/threonine protein kinase, active site	23	2.81174	0.0496339	Q9BWU1, P21127, P36897, Q96S38, Q9UBE8, Q9Y6M4, Q86UE8, P51955, P05129, Q9H2G2, P53778, Q8N568, O14936, Q13164, O15530, Q00526, Q9UK32, Q9UQM7, Q13555, Q16539, Q9Y463, Q99759, Q8N752	711	354	16659	1.52231	1	0.782567	55.7332
INTERPRO	IPR017441:Protein kinase, ATP binding site	28	3.42298	0.0522647	P36897, Q13882, Q9Y6M4, P53778, Q8N568, Q13164, O15530, Q9UQM7, P21802, Q15375, P07948, Q9BWU1, P21127, Q96S38, Q9UBE8, Q86UE8, P51955, P05129, Q9H2G2, O14936, Q96S53, Q00526, Q9UK32, Q13555, Q16539, Q9Y463, Q99759, Q8N752	711	455	16659	1.44187	1	0.791248	57.6546
GOTERM_MF_FAT	GO:0001882~nucleoside binding	84	10.2689	0.0536638	A7E2Y1, P36897, Q96KG9, Q9Y6M4, Q9H3S4, Q14240, P53778, Q9UHH9, Q8NFF5, P28062, O15530, Q9UQM7, Q96Q15, Q14568, Q15375, Q2M3G0, Q6P158, Q0VDD8, P21127, Q01196, Q9NRA0, Q9H2G2, Q99424, P35579, Q96S53, Q8WWZ7, P12882, P37173, Q00526, Q8TDI0, Q96MA6, Q9UK32, Q96FC9, Q13555, Q96L91, Q16539, P17540, Q01814, O15440, Q13882, Q9HA47, Q9Y5K1, P13533, Q8N568, Q13164, P23743, Q96S21, Q06278, O15381, Q5FVE4,…	565	1612	12983	1.1974	1	0.72716	56.6767
GOTERM_MF_FAT	GO:0004674~protein serine/threonine kinase activity	27	3.30073	0.0554995	P36897, Q13882, Q9Y6M4, P53778, Q8N568, Q13164, O15530, Q9UQM7, Q96Q15, Q9BWU1, P21127, Q96S38, Q9UBE8, Q86UE8, P51955, P05129, Q9H2G2, O14936, Q96S53, P37173, Q00526, Q9UK32, Q13555, Q16539, Q9Y463, Q99759, Q8N752	565	430	12983	1.44285	1	0.728168	57.9338
GOTERM_MF_FAT	GO:0032553~ribonucleotide binding	94	11.4914	0.060715	A7E2Y1, P36897, Q96KG9, Q8IXI2, Q9Y6M4, Q9H3S4, Q14240, P53778, Q9UHH9, Q8NFF5, P28062, O15530, Q9UQM7, Q8IYD1, Q96Q15, Q14568, Q15375, Q2M3G0, Q86YS6, Q6P158, Q0VDD8, P21127, Q01196, Q9NRA0, Q9H2G2, P35579, Q96S53, Q8WWZ7, P12882, P37173, Q00526, Q8TDI0, Q96MA6, Q9UK32, Q8N4Z0, Q96FC9, Q13555, Q96L91, Q16539, P17540, Q01814, O15440, P60953, Q13882, Q9BST9, Q9HA47, Q9Y5K1, P13533, Q9H0F7, Q8N568,…	565	1836	12983	1.17647	1	0.749824	61.322
GOTERM_MF_FAT	GO:0032555~purine ribonucleotide binding	94	11.4914	0.060715	A7E2Y1, P36897, Q96KG9, Q8IXI2, Q9Y6M4, Q9H3S4, Q14240, P53778, Q9UHH9, Q8NFF5, P28062, O15530, Q9UQM7, Q8IYD1, Q96Q15, Q14568, Q15375, Q2M3G0, Q86YS6, Q6P158, Q0VDD8, P21127, Q01196, Q9NRA0, Q9H2G2, P35579, Q96S53, Q8WWZ7, P12882, P37173, Q00526, Q8TDI0, Q96MA6, Q9UK32, Q8N4Z0, Q96FC9, Q13555, Q96L91, Q16539, P17540, Q01814, O15440, P60953, Q13882, Q9BST9, Q9HA47, Q9Y5K1, P13533, Q9H0F7, Q8N568,…	565	1836	12983	1.17647	1	0.749824	61.322
GOTERM_MF_FAT	GO:0017076~purine nucleotide binding	97	11.8582	0.0713454	A7E2Y1, P36897, Q96KG9, Q8IXI2, Q9Y6M4, Q9H3S4, P53778, Q14240, Q9UHH9, Q8NFF5, P28062, O15530, Q9UQM7, Q8IYD1, Q96Q15, Q14568, Q15375, Q2M3G0, Q86YS6, Q6P158, Q0VDD8, P21127, Q9NRA0, Q01196, Q9H2G2, Q99424, Q8WWZ7, Q96S53, P35579, P12882, P37173, Q00526, Q8TDI0, Q96MA6, Q9UK32, Q8N4Z0, Q13555, Q96FC9, Q96L91, Q16539, P17540, Q01814, O15440, P60953, Q13882, Q9BST9, Q9HA47, P13533, Q9Y5K1, Q8N568,…	565	1918	12983	1.16212	1	0.795915	67.4539
UP_SEQ_FEATURE	domain:Protein kinase	28	3.42298	0.0721003	P36897, Q13882, Q96KG9, Q9Y6M4, P53778, Q8N568, Q13164, O15530, Q9UQM7, P21802, Q15375, P07948, Q9BWU1, P21127, Q9UBE8, Q86UE8, P51955, P05129, Q9H2G2, O14936, Q96S53, P37173, Q00526, Q13555, Q16539, Q9Y463, Q99759, Q8N752	817	469	19113	1.39666	1	0.976968	72.9845
SMART	SM00220:S_TKc	19	2.32274	0.0976544	Q9BWU1, P21127, Q9UBE8, Q86UE8, P51955, P05129, Q9H2G2, P53778, Q8N568, O14936, Q13164, O15530, Q00526, Q9UK32, Q9UQM7, Q13555, Q16539, Q9Y463, Q99759	455	259	9079	1.4638	1	0.82049	73.3138
GOTERM_BP_FAT	GO:0006468~protein amino acid phosphorylation	36	4.40098	0.0985572	P36897, P42224, Q13882, O75293, Q96KG9, P49768, Q9Y6M4, P53778, Q8N568, Q13164, O15530, Q9UQM7, P21802, Q96Q15, Q15375, P07948, Q9BWU1, P21127, Q96S38, Q9UBE8, P51955, Q86UE8, P05129, Q9H2G2, O14936, Q96S53, P37173, Q00526, Q9UK32, Q13555, P11308, Q16539, Q9Y463, Q99759, P29590, Q8N752	569	667	13528	1.28321	1	0.972634	83.8185
GOTERM_MF_FAT	GO:0000166~nucleotide binding	107	13.0807	0.184382	A7E2Y1, Q96KG9, Q8IXI2, Q9H3S4, P53778, Q8NFF5, P28062, O15530, Q9UQM7, Q96Q15, Q2M3G0, Q86YS6, Q01196, Q9NRA0, Q99424, P12882, Q96FC9, Q13555, Q96L91, Q16539, Q01814, P60953, Q9HA47, Q9H0F7, Q8N568, P23743, Q9BYZ6, O95758, P21802, Q8IUA7, P13765, P07948, O94762, A0AVT1, O14936, Q9UN86, P51582, Q13085, Q9UKX3, P12532, Q5T6J7, P53365, P14618, O43795, O60331, Q9Y463, Q9UJT1, Q8N752, P36897, O95628,…	565	2245	12983	1.0952	1	0.919677	95.4535
SP_PIR_KEYWORDS	transferase	67	8.19071	0.191397	P36897, Q8IUC8, Q9Y6M4, Q9H3S4, P53778, Q9NV79, Q9UHH9, Q11201, Q8NFF5, O15530, Q9UQM7, Q9UBT6, Q96Q15, Q15375, Q9NYG2, Q8WU03, P21127, Q6P9A2, Q8WVE0, Q9NRA0, Q9H2G2, P55345, Q5FWF5, Q96S53, P61647, P16455, P37173, Q15910, P09211, Q00526, Q96MA6, Q9UK32, Q9BYC2, Q13555, Q9UET6, Q16539, Q6P1Q9, P17540, Q5TAX3, Q13882, Q8NCW6, Q9HA47, Q8N568, Q13164, P23743, P21802, P07948, Q96F10, Q9BWU1, Q96S38,…	817	1394	19235	1.13157	1	0.809049	95.2712
UP_SEQ_FEATURE	active site:Proton acceptor	34	4.15648	0.196673	P36897, Q99519, Q13882, Q9Y6M4, P53778, Q8N568, Q13164, Q9BY49, O15530, Q9UQM7, P21802, Q86X76, Q15375, P07948, Q13268, Q9BWU1, P21127, Q96S38, Q9UBE8, P00390, Q86UE8, P51955, P05129, Q9H2G2, Q96S53, P37173, Q00526, Q9UK32, Q13555, Q16539, Q9Y463, Q99759, A0PJE2, Q8N752	817	658	19113	1.20881	1	0.999215	97.8292
GOTERM_BP_FAT	GO:0016310~phosphorylation	39	4.76773	0.233369	P36897, P42224, Q13882, O75293, Q96KG9, P49768, Q9Y6M4, P53778, Q8N568, Q13164, Q9UHH9, O15530, Q9UQM7, P21802, Q96Q15, Q15375, P07948, P56181, Q9BWU1, P21127, Q96S38, Q9UBE8, P51955, Q86UE8, P05129, Q9H2G2, O14936, Q96S53, Q99755, P37173, Q00526, Q9UK32, P11308, Q13555, Q16539, Q9Y463, Q99759, P29590, Q8N752	569	800	13528	1.15903	1	0.988288	99.0579
GOTERM_MF_FAT	GO:0004672~protein kinase activity	31	3.78973	0.254592	P36897, Q13882, Q96KG9, Q9Y6M4, P53778, Q8N568, Q13164, O15530, Q9UQM7, P21802, Q96Q15, Q15375, P07948, Q9BWU1, P21127, Q96S38, Q9UBE8, Q86UE8, P51955, P05129, Q9H2G2, O14936, Q96S53, P37173, Q00526, Q9UK32, Q13555, Q16539, Q9Y463, Q99759, Q8N752	565	606	12983	1.17548	1	0.951247	98.839
GOTERM_BP_FAT	GO:0006796~phosphate metabolic process	43	5.25672	0.453009	Q15678, P36897, P42224, Q13882, O75293, Q96KG9, P49768, Q9Y6M4, P53778, Q8N568, Q13164, P29218, Q9UHH9, O15530, Q9UQM7, P21802, Q96Q15, Q15375, P07948, P56181, Q9BWU1, P21127, Q96S38, Q9UBE8, Q9UN19, P51955, Q86UE8, P05129, Q9H2G2, O14936, Q96S53, Q99755, P37173, Q00526, Q9UK32, P11308, Q13555, Q16539, Q9Y463, O75688, Q99759, P29590, Q8N752	569	973	13528	1.0507	1	0.99587	99.9975
GOTERM_BP_FAT	GO:0006793~phosphorus metabolic process	43	5.25672	0.453009	Q15678, P36897, P42224, Q13882, O75293, Q96KG9, P49768, Q9Y6M4, P53778, Q8N568, Q13164, P29218, Q9UHH9, O15530, Q9UQM7, P21802, Q96Q15, Q15375, P07948, P56181, Q9BWU1, P21127, Q96S38, Q9UBE8, Q9UN19, P51955, Q86UE8, P05129, Q9H2G2, O14936, Q96S53, Q99755, P37173, Q00526, Q9UK32, P11308, Q13555, Q16539, Q9Y463, O75688, Q99759, P29590, Q8N752	569	973	13528	1.0507	1	0.99587	99.9975
Annotation Cluster 16	Enrichment Score: 1.1076691127228677
Category	Term	Count	%	PValue	Genes	List Total	Pop Hits	Pop Total	Fold Enrichment	Bonferroni	Benjamini	FDR
GOTERM_MF_FAT	GO:0016564~transcription repressor activity	22	2.68949	0.0353076	Q01094, O43660, P18847, P10827, Q03014, Q13948, O60907, Q9UDV7, Q16576, P39880, Q15327, Q92993, P19838, P78545, Q15910, Q9GZX5, Q96GD3, P35638, Q96SR6, Q15637, Q9Y2D1, P20393, P29590	565	316	12983	1.59979	1	0.786382	42.0235
GOTERM_MF_FAT	GO:0003712~transcription cofactor activity	24	2.93399	0.0456028	Q01094, O43660, Q9Y2X0, P18847, O60907, Q15327, P46937, Q92993, P78545, Q92731, Q14494, P38398, Q58WW2, P35638, Q92481, Q9Y5T5, Q9Y463, Q15637, Q15544, Q9Y2D1, Q15648, P20393, Q14188, P29590	565	363	12983	1.51926	1	0.772689	50.7296
GOTERM_MF_FAT	GO:0003714~transcription corepressor activity	9	1.10024	0.295211	Q01094, O43660, P18847, P35638, O60907, Q15327, Q15637, Q9Y2D1, P20393	565	145	12983	1.42627	1	0.965281	99.5037
Annotation Cluster 17	Enrichment Score: 1.1040244640319472
Category	Term	Count	%	PValue	Genes	List Total	Pop Hits	Pop Total	Fold Enrichment	Bonferroni	Benjamini	FDR
GOTERM_CC_FAT	GO:0015630~microtubule cytoskeleton	30	3.66748	0.0507607	O95995, Q66GS9, Q9UPN3, O75638, Q15834, Q96KG9, Q7Z7K6, Q9NY27, Q13409, Q9NV72, P38398, Q86Y91, Q8TCX1, Q5TB80, Q0VDD8, Q07866, Q8TAM2, Q1MSJ5, P51955, O60907, Q9NSK0, P35579, O43303, Q9Y664, Q6P597, Q16539, Q15555, Q7L5Y9, O95613, Q9UJT1	491	549	12782	1.42255	1	0.590212	51.7842
GOTERM_CC_FAT	GO:0005815~microtubule organizing center	16	1.95599	0.0629722	O95995, Q8TAM2, Q66GS9, O75638, Q1MSJ5, Q15834, Q96KG9, P51955, Q9NY27, O43303, Q9Y664, Q9NV72, P38398, O95613, Q9UJT1, Q5TB80	491	253	12782	1.64633	1	0.628457	59.7796
GOTERM_CC_FAT	GO:0005813~centrosome	13	1.58924	0.152493	Q8TAM2, Q66GS9, O75638, Q1MSJ5, Q15834, Q96KG9, P51955, Q9NY27, O43303, Q9NV72, O95613, Q9UJT1, Q5TB80	491	224	12782	1.51082	1	0.779348	90.1421
Annotation Cluster 18	Enrichment Score: 1.0959170569316852
Category	Term	Count	%	PValue	Genes	List Total	Pop Hits	Pop Total	Fold Enrichment	Bonferroni	Benjamini	FDR
SP_PIR_KEYWORDS	bait region	3	0.366748	0.0101864	P20742, Q6YHK3, Q6IE36	817	4	19235	17.6576	0.993443	0.269627	13.6762
PIR_SUPERFAMILY	PIRSF001635:alpha-2-macroglobulin	3	0.366748	0.0383371	P20742, Q6YHK3, Q6IE36	298	8	7396	9.30705	0.999997	0.985329	41.0514
GOTERM_MF_FAT	GO:0004867~serine-type endopeptidase inhibitor activity	9	1.10024	0.0463874	P20742, Q9UHG2, Q9NQ38, P05121, P01008, Q6YHK3, P19823, P09958, Q6IE36	565	92	12983	2.24792	1	0.764189	51.3403
INTERPRO	IPR019565:Alpha-2-macroglobulin, thiol-ester bond-forming	3	0.366748	0.0650525	P20742, Q6YHK3, Q6IE36	711	10	16659	7.02911	1	0.809425	65.9308
INTERPRO	IPR011625:Alpha-2-macroglobulin, N-terminal 2	3	0.366748	0.0773219	P20742, Q6YHK3, Q6IE36	711	11	16659	6.3901	1	0.850261	72.4244
INTERPRO	IPR002890:Alpha-2-macroglobulin, N-terminal	3	0.366748	0.0773219	P20742, Q6YHK3, Q6IE36	711	11	16659	6.3901	1	0.850261	72.4244
INTERPRO	IPR011626:A-macroglobulin complement component	3	0.366748	0.0902442	P20742, Q6YHK3, Q6IE36	711	12	16659	5.85759	1	0.877269	77.9976
INTERPRO	IPR019742:Alpha-2-macroglobulin, conserved site	3	0.366748	0.0902442	P20742, Q6YHK3, Q6IE36	711	12	16659	5.85759	1	0.877269	77.9976
INTERPRO	IPR001599:Alpha-2-macroglobulin	3	0.366748	0.0902442	P20742, Q6YHK3, Q6IE36	711	12	16659	5.85759	1	0.877269	77.9976
INTERPRO	IPR009048:Alpha-macroglobulin, receptor-binding	3	0.366748	0.0902442	P20742, Q6YHK3, Q6IE36	711	12	16659	5.85759	1	0.877269	77.9976
SP_PIR_KEYWORDS	Serine protease inhibitor	7	0.855746	0.123813	P20742, Q9NQ38, P05121, P01008, Q6YHK3, P19823, Q6IE36	817	80	19235	2.06005	1	0.756059	85.021
SP_PIR_KEYWORDS	protease inhibitor	8	0.977995	0.169296	P20742, P01040, Q9NQ38, P05121, P01008, Q6YHK3, P19823, Q6IE36	817	107	19235	1.76026	1	0.803341	93.0345
UP_SEQ_FEATURE	site:Reactive bond	3	0.366748	0.5782	Q9NQ38, P05121, P01008	817	45	19113	1.55961	1	1	100
Annotation Cluster 19	Enrichment Score: 1.0798947801763392
Category	Term	Count	%	PValue	Genes	List Total	Pop Hits	Pop Total	Fold Enrichment	Bonferroni	Benjamini	FDR
GOTERM_BP_FAT	GO:0018210~peptidyl-threonine modification	5	0.611247	0.0104116	P36897, P37173, O15530, Q9UBE8, Q8IUC8	569	21	13528	5.66072	1	0.714147	16.7827
SP_PIR_KEYWORDS	aortic aneurysm	3	0.366748	0.0165018	P36897, P37173, P02461	817	5	19235	14.1261	0.999717	0.310207	21.2588
REACTOME_PATHWAY	REACT_6844:Signaling by TGF beta	4	0.488998	0.0181344	Q9HCE7, P36897, P37173, P09958	132	15	3398	6.86465	0.641149	0.641149	16.5322
GOTERM_BP_FAT	GO:0018107~peptidyl-threonine phosphorylation	4	0.488998	0.0375543	P36897, P37173, O15530, Q9UBE8	569	18	13528	5.28334	1	0.904505	48.9262
GOTERM_MF_FAT	GO:0046332~SMAD binding	6	0.733496	0.0481871	Q9HCE7, P36897, P37173, Q9UPN9, P02461, P29590	565	46	12983	2.99723	1	0.724063	52.7145
KEGG_PATHWAY	hsa04520:Adherens junction	7	0.855746	0.0767045	P36897, Q08043, P37173, P60953, Q9UBE8, Q92692, O60716	198	77	5085	2.33471	0.999994	0.469666	61.4846
GOTERM_BP_FAT	GO:0018209~peptidyl-serine modification	5	0.611247	0.079579	P36897, P37173, Q9UBE8, Q8IUC8, Q96Q15	569	39	13528	3.04808	1	0.961345	76.6737
GOTERM_BP_FAT	GO:0007179~transforming growth factor beta receptor signaling pathway	6	0.733496	0.106613	P36897, P37173, Q9UBE8, Q9NS15, P02461, P29590	569	60	13528	2.3775	1	0.973895	86.1775
GOTERM_BP_FAT	GO:0018105~peptidyl-serine phosphorylation	4	0.488998	0.120399	P36897, P37173, Q9UBE8, Q96Q15	569	29	13528	3.27932	1	0.977404	89.4796
GOTERM_MF_FAT	GO:0031625~ubiquitin protein ligase binding	4	0.488998	0.204621	P36897, Q9UBE8, P29590, P07948	565	36	12983	2.5532	1	0.932494	96.8942
GOTERM_BP_FAT	GO:0007178~transmembrane receptor protein serine/threonine kinase signaling pathway	7	0.855746	0.264507	Q9HCE7, P36897, P37173, Q9UBE8, Q9NS15, P02461, P29590	569	103	13528	1.61578	1	0.989306	99.545
GOTERM_BP_FAT	GO:0007167~enzyme linked receptor protein signaling pathway	15	1.83374	0.577912	P36897, Q9UBE8, Q12929, P02461, Q12778, P01344, Q9NRA1, Q9HCE7, P37173, Q92569, P21802, Q9NS15, O43312, Q15375, P29590	569	342	13528	1.04277	1	0.998151	100
KEGG_PATHWAY	hsa04350:TGF-beta signaling pathway	4	0.488998	0.662104	Q9HCE7, P36897, P37173, Q99697	198	87	5085	1.18077	1	0.913303	99.9998
Annotation Cluster 20	Enrichment Score: 1.0690760989160903
Category	Term	Count	%	PValue	Genes	List Total	Pop Hits	Pop Total	Fold Enrichment	Bonferroni	Benjamini	FDR
SP_PIR_KEYWORDS	rna-mediated gene silencing	6	0.733496	0.00503409	Q9NRR4, Q5TAX3, P52298, Q7Z3Z4, Q9UPY3, Q96JY0	817	27	19235	5.23188	0.916087	0.162219	6.99253
GOTERM_BP_FAT	GO:0031047~gene silencing by RNA	5	0.611247	0.0480421	Q9NRR4, Q5TAX3, Q7Z3Z4, Q9UPY3, Q96JY0	569	33	13528	3.60228	1	0.922793	57.8622
GOTERM_BP_FAT	GO:0016458~gene silencing	6	0.733496	0.0851169	Q9NRR4, Q5TAX3, Q96GD3, Q7Z3Z4, Q9UPY3, Q96JY0	569	56	13528	2.54733	1	0.967727	79.0183
GOTERM_BP_FAT	GO:0040029~regulation of gene expression, epigenetic	6	0.733496	0.221852	Q5TAX3, P38398, Q7Z3Z4, Q9UPY3, Q96JY0, P01344	569	77	13528	1.8526	1	0.988279	98.776
GOTERM_BP_FAT	GO:0034660~ncRNA metabolic process	5	0.611247	0.98855	Q9NRR4, Q5TAX3, Q9UET6, Q7Z3Z4, Q96JY0	569	230	13528	0.516849	1	1	100
Annotation Cluster 21	Enrichment Score: 1.0651598885430735
Category	Term	Count	%	PValue	Genes	List Total	Pop Hits	Pop Total	Fold Enrichment	Bonferroni	Benjamini	FDR
GOTERM_CC_FAT	GO:0030425~dendrite	12	1.46699	0.0491125	Q01814, P42224, P30532, P49768, P05129, Q14500, Q9P202, O95741, Q01449, Q15375, Q9BY67	491	163	12782	1.91651	1	0.609688	50.5986
GOTERM_CC_FAT	GO:0043005~neuron projection	20	2.44499	0.0660581	Q01814, P57796, P42224, P49768, P30532, P05129, P05093, Q14500, Q9P202, Q9BY67, Q14155, Q9Y664, Q92731, Q6P597, Q9HCH3, O95741, Q01449, Q15375, Q07866	491	342	12782	1.52237	1	0.62037	61.5952
GOTERM_CC_FAT	GO:0043025~cell soma	10	1.22249	0.196518	Q01814, Q92731, P30532, P49768, Q9HCH3, P05093, Q14500, Q9P202, Q15375	491	168	12782	1.54956	1	0.822603	95.3294
Annotation Cluster 22	Enrichment Score: 1.0582362051564074
Category	Term	Count	%	PValue	Genes	List Total	Pop Hits	Pop Total	Fold Enrichment	Bonferroni	Benjamini	FDR
GOTERM_BP_FAT	GO:0007098~centrosome cycle	5	0.611247	0.00720498	Q66GS9, O43303, P24522, P38398, P51955	569	19	13528	6.25659	1	0.792595	11.9204
GOTERM_BP_FAT	GO:0051297~centrosome organization	5	0.611247	0.0436115	Q66GS9, O43303, P24522, P38398, P51955	569	32	13528	3.71485	1	0.916386	54.2839
GOTERM_BP_FAT	GO:0031023~microtubule organizing center organization	5	0.611247	0.0576199	Q66GS9, O43303, P24522, P38398, P51955	569	35	13528	3.39643	1	0.934851	64.7155
GOTERM_CC_FAT	GO:0005814~centriole	4	0.488998	0.114302	Q66GS9, O43303, O95613, Q9UJT1	491	31	12782	3.35904	1	0.712684	81.726
GOTERM_CC_FAT	GO:0044450~microtubule organizing center part	5	0.611247	0.166632	Q66GS9, O43303, P38398, O95613, Q9UJT1	491	56	12782	2.32434	1	0.790025	92.2112
GOTERM_BP_FAT	GO:0007017~microtubule-based process	14	1.71149	0.268789	Q9UPN3, Q66GS9, Q8IXI2, P51955, P35579, Q13409, O43303, P24522, P38398, Q86Y91, O95613, Q9UJT1, Q0VDD8, Q07866	569	253	13528	1.31562	1	0.989033	99.5893
GOTERM_BP_FAT	GO:0000226~microtubule cytoskeleton organization	8	0.977995	0.422005	Q66GS9, Q9UPN3, O43303, P24522, P38398, P51955, O95613, P35579	569	147	13528	1.29388	1	0.9944	99.9934
Annotation Cluster 23	Enrichment Score: 1.0522993652364934
Category	Term	Count	%	PValue	Genes	List Total	Pop Hits	Pop Total	Fold Enrichment	Bonferroni	Benjamini	FDR
GOTERM_CC_FAT	GO:0000267~cell fraction	53	6.47922	0.0517946	P36575, Q99418, Q15811, P53778, P41439, Q9H158, O60716, P05121, Q7LDG7, O14910, Q9HCS2, Q9NRA0, P46934, Q9NRA2, Q13813, Q8N2Z9, Q9Y6A2, Q15149, Q6NT55, Q06787, O95741, Q14641, Q7L5Y9, Q31612, P30461, P15407, Q9NY26, Q01814, O15440, Q86W10, P16519, P49768, Q12929, Q9BY67, P42892, Q5FVE4, O75783, P07948, Q9UHG2, Q9NYI0, P31323, P20853, P00390, P05129, Q9UBX5, O14936, P50591, P20336, Q13085, O95864,…	491	1083	12782	1.27399	1	0.582866	52.5144
GOTERM_CC_FAT	GO:0005626~insoluble fraction	41	5.01222	0.0887756	Q9NY26, Q01814, O15440, Q86W10, P49768, Q12929, Q99418, Q15811, Q9BY67, P42892, Q5FVE4, P41439, Q9H158, O60716, O75783, Q7LDG7, P07948, Q9NYI0, O14910, P31323, Q9HCS2, P20853, P05129, Q9NRA0, P46934, O14936, Q9NRA2, Q13813, Q9Y6A2, P20336, Q15149, O95864, Q07343, Q6NT55, P51589, P27544, O95741, Q7L5Y9, Q31612, P30461, P15407, P29590	491	839	12782	1.27215	1	0.685839	72.7963
GOTERM_CC_FAT	GO:0005624~membrane fraction	38	4.64548	0.151539	Q9NY26, Q01814, O15440, Q86W10, P49768, Q12929, Q99418, Q15811, Q9BY67, P42892, Q5FVE4, P41439, Q9H158, O60716, O75783, Q7LDG7, P07948, Q9NYI0, O14910, P31323, Q9HCS2, P20853, P05129, Q9NRA0, P46934, O14936, Q9NRA2, Q13813, Q9Y6A2, P20336, O95864, Q6NT55, P51589, P27544, O95741, Q7L5Y9, Q31612, P30461, P15407	491	809	12782	1.22279	1	0.784544	89.9856
Annotation Cluster 24	Enrichment Score: 1.0335115466513185
Category	Term	Count	%	PValue	Genes	List Total	Pop Hits	Pop Total	Fold Enrichment	Bonferroni	Benjamini	FDR
GOTERM_CC_FAT	GO:0044451~nucleoplasm part	34	4.15648	0.00824694	Q96BD5, Q14997, Q6ZW49, Q16576, Q15327, O95696, Q09028, Q9GZX5, P49715, Q15544, Q9Y2D1, Q969F1, Q15560, Q01094, O43660, Q9Y2X0, P18583, O15294, Q9ULJ6, Q14966, O60907, Q99697, P46937, Q13461, Q92993, Q9H161, Q15910, Q04206, Q96L91, P13631, P40426, Q15648, Q14188, P29590	491	555	12782	1.59479	0.966745	0.493742	10.9491
GOTERM_CC_FAT	GO:0005654~nucleoplasm	48	5.86797	0.0133711	Q96BD5, Q14997, Q9UBD5, P17480, Q6ZW49, Q15327, Q16576, Q13164, Q12778, O95696, Q09028, Q9GZX5, P38398, Q96Q83, P49715, Q15544, Q9Y2D1, O94762, Q969F1, Q15560, Q01094, O43660, P18583, Q9Y2X0, O15294, Q9ULJ6, P52298, Q14966, O60907, Q99697, P46937, P19838, Q92993, Q13461, Q9H161, P16455, Q15910, Q7Z2E3, Q04206, Q06787, Q96L91, Q16539, P13631, P40426, O15084, Q15648, Q14188, P29590	491	882	12782	1.41674	0.996044	0.546323	17.18
GOTERM_CC_FAT	GO:0031981~nuclear lumen	69	8.43521	0.0434245	Q96BD5, P42224, Q14997, Q5T8A7, Q6ZW49, Q15327, Q16576, Q12778, O95696, Q8IXQ5, Q9P2K3, Q09028, Q9GZX5, Q9NV72, Q13428, P49715, Q9Y2D1, Q969F1, Q15560, O43660, Q01094, Q9Y2X0, P18583, P52298, O60907, P46937, Q13461, Q9H161, Q9BSC4, P12882, P16455, Q15910, O95197, Q96FC9, Q06787, Q04206, Q96L91, Q16539, Q7L5Y9, Q96NS1, Q9UBD5, P13533, P17480, Q13164, O15381, Q96Q83, P38398, Q8N720, Q15637, Q9UL42,…	491	1450	12782	1.23879	1	0.598412	46.2957
GOTERM_CC_FAT	GO:0043233~organelle lumen	76	9.29095	0.262639	Q96BD5, P42224, Q99519, Q14997, P02775, Q5T8A7, Q6ZW49, Q96EY1, Q15327, Q16576, Q12778, O95696, Q8IXQ5, Q9P2K3, Q09028, Q9GZX5, Q9NV72, Q13428, Q9Y2D1, P49715, Q969F1, Q15560, O43660, Q01094, P02679, Q9Y2X0, P18583, Q9NVH6, P52298, Q9UI32, O60907, P46937, Q13461, P01344, Q9H161, Q9BSC4, P12882, P16455, Q15910, O95197, Q96FC9, Q06787, Q04206, Q96L91, Q16539, Q7L5Y9, Q96NS1, Q9UBD5, P13533, P17480,…	491	1820	12782	1.08708	1	0.867308	98.5968
GOTERM_CC_FAT	GO:0031974~membrane-enclosed lumen	77	9.4132	0.272752	Q96BD5, P42224, Q99519, Q14997, P02775, Q5T8A7, Q6ZW49, Q96EY1, Q15327, Q16576, Q12778, O95696, Q8IXQ5, Q9P2K3, Q09028, Q9GZX5, Q9NV72, Q13428, Q9Y2D1, P49715, Q969F1, Q15560, O43660, Q01094, P02679, Q9Y2X0, P18583, Q9NVH6, P52298, Q9UI32, O60907, P46937, Q13461, P01344, Q9H161, Q9BSC4, P12882, P16455, Q15910, O95197, Q96FC9, Q06787, Q04206, Q96L91, Q16539, Q7L5Y9, Q96NS1, Q9UBD5, P13533, P17480,…	491	1856	12782	1.08002	1	0.870657	98.8435
GOTERM_CC_FAT	GO:0070013~intracellular organelle lumen	74	9.04645	0.287686	Q96BD5, P42224, Q99519, Q14997, Q5T8A7, Q6ZW49, Q96EY1, Q15327, Q16576, Q12778, O95696, Q8IXQ5, Q9P2K3, Q09028, Q9GZX5, Q9NV72, Q13428, Q9Y2D1, P49715, Q969F1, Q15560, O43660, Q01094, Q9Y2X0, P18583, Q9NVH6, P52298, Q9UI32, O60907, P46937, Q13461, P01344, Q9H161, Q9BSC4, P12882, P16455, Q15910, O95197, Q96FC9, Q06787, Q04206, Q96L91, Q16539, Q7L5Y9, Q96NS1, Q9UBD5, P13533, P17480, Q13164, O15381,…	491	1779	12782	1.08286	1	0.879066	99.1351
GOTERM_CC_FAT	GO:0005730~nucleolus	27	3.30073	0.590444	P42224, Q96NS1, Q5T8A7, P17480, P13533, Q8IXQ5, O15381, Q9P2K3, Q9NV72, Q9GZX5, Q8N720, Q13428, Q15637, Q9UL42, Q9NRR4, Q9UBE8, P18847, P51955, Q92993, Q9BSC4, P12882, O95197, Q7Z2E3, Q06787, Q96FC9, Q96L91, P29590	491	698	12782	1.00699	1	0.967577	99.9996
Annotation Cluster 25	Enrichment Score: 1.0321335755189924
Category	Term	Count	%	PValue	Genes	List Total	Pop Hits	Pop Total	Fold Enrichment	Bonferroni	Benjamini	FDR
GOTERM_BP_FAT	GO:0043009~chordate embryonic development	22	2.68949	0.0398213	P36897, Q9NR56, P43694, P26367, Q9ULJ6, P09629, P20290, Q9ULK5, P48059, P49768, P13533, Q9Y2T1, P35579, Q9H161, Q9NW07, P42892, P37173, P38398, P56177, P49715, Q96SF7, Q15648	569	331	13528	1.58021	1	0.906682	50.9972
GOTERM_BP_FAT	GO:0009792~embryonic development ending in birth or egg hatching	22	2.68949	0.0436566	P36897, Q9NR56, P43694, P26367, Q9ULJ6, P09629, P20290, Q9ULK5, P48059, P49768, P13533, Q9Y2T1, P35579, Q9H161, Q9NW07, P42892, P37173, P38398, P56177, P49715, Q96SF7, Q15648	569	334	13528	1.56602	1	0.911761	54.3217
GOTERM_BP_FAT	GO:0001701~in utero embryonic development	9	1.10024	0.460717	Q9NR56, P36897, P43694, Q9ULJ6, P20290, P13533, P49715, Q15648, P35579	569	176	13528	1.21577	1	0.995886	99.998
Annotation Cluster 26	Enrichment Score: 1.0056709069437757
Category	Term	Count	%	PValue	Genes	List Total	Pop Hits	Pop Total	Fold Enrichment	Bonferroni	Benjamini	FDR
INTERPRO	IPR018029:C2 membrane targeting protein	11	1.34474	0.0149702	Q9HCE7, P51178, Q15811, Q9HCH3, P05129, P46934, Q9BSW7, O95741, Q8IYJ1, Q9UPR0, Q9NZM3	711	106	16659	2.43145	1	0.626174	21.4515
INTERPRO	IPR000008:C2 calcium-dependent membrane targeting	12	1.46699	0.0324228	Q9HCE7, P51178, Q15811, Q9Y426, Q9HCH3, P05129, P46934, Q9BSW7, O95741, Q8IYJ1, Q9UPR0, Q9NZM3	711	137	16659	2.0523	1	0.741744	40.9995
SMART	SM00239:C2	12	1.46699	0.0813267	Q9HCE7, P51178, Q15811, Q9Y426, Q9HCH3, P05129, P46934, Q9BSW7, O95741, Q8IYJ1, Q9UPR0, Q9NZM3	455	137	9079	1.74778	1	0.835436	66.3945
UP_SEQ_FEATURE	domain:C2	7	0.855746	0.126539	Q9HCE7, P51178, Q15811, Q9Y426, P05129, Q9UPR0, Q9NZM3	817	80	19113	2.04699	1	0.995515	90.616
UP_SEQ_FEATURE	domain:C2 1	4	0.488998	0.430249	Q9HCH3, Q9BSW7, O95741, Q8IYJ1	817	56	19113	1.67101	1	0.999987	99.9947
UP_SEQ_FEATURE	domain:C2 2	4	0.488998	0.430249	Q9HCH3, Q9BSW7, O95741, Q8IYJ1	817	56	19113	1.67101	1	0.999987	99.9947
Annotation Cluster 27	Enrichment Score: 0.9792247615215749
Category	Term	Count	%	PValue	Genes	List Total	Pop Hits	Pop Total	Fold Enrichment	Bonferroni	Benjamini	FDR
GOTERM_CC_FAT	GO:0005912~adherens junction	12	1.46699	0.0362199	Q08043, Q92692, P48059, P13533, Q99959, Q14847, P35579, Q63HR2, Q14155, Q13813, P12882, Q68DA7	491	155	12782	2.01543	1	0.612355	40.3457
GOTERM_CC_FAT	GO:0070161~anchoring junction	12	1.46699	0.066975	Q08043, Q92692, P48059, P13533, Q99959, Q14847, P35579, Q63HR2, Q14155, Q13813, P12882, Q68DA7	491	172	12782	1.81623	1	0.613154	62.1198
GOTERM_CC_FAT	GO:0016323~basolateral plasma membrane	13	1.58924	0.0909657	Q9UPN3, P51582, O14910, P36897, Q08043, P48059, P13533, O14936, Q14847, Q9BY67, Q63HR2, Q14155, P12882	491	203	12782	1.66711	1	0.673702	73.6976
GOTERM_CC_FAT	GO:0030055~cell-substrate junction	8	0.977995	0.138528	Q9UPN3, Q08043, P48059, P13533, Q14847, Q63HR2, Q14155, P12882	491	112	12782	1.85947	1	0.767571	87.607
GOTERM_CC_FAT	GO:0005925~focal adhesion	7	0.855746	0.196996	Q08043, P48059, P13533, Q14847, Q63HR2, Q14155, P12882	491	102	12782	1.78655	1	0.817564	95.3682
GOTERM_CC_FAT	GO:0005924~cell-substrate adherens junction	7	0.855746	0.221268	Q08043, P48059, P13533, Q14847, Q63HR2, Q14155, P12882	491	106	12782	1.71913	1	0.835241	96.9864
Annotation Cluster 28	Enrichment Score: 0.9726771985205009
Category	Term	Count	%	PValue	Genes	List Total	Pop Hits	Pop Total	Fold Enrichment	Bonferroni	Benjamini	FDR
GOTERM_BP_FAT	GO:0035116~embryonic hindlimb morphogenesis	4	0.488998	0.0375543	Q9UPY3, P13631, Q15648, Q9H161	569	18	13528	5.28334	1	0.904505	48.9262
GOTERM_BP_FAT	GO:0030326~embryonic limb morphogenesis	8	0.977995	0.0727643	Q9NW07, P42892, Q9NR56, P49768, Q9UPY3, P13631, Q15648, Q9H161	569	87	13528	2.18621	1	0.95571	73.4491
GOTERM_BP_FAT	GO:0035113~embryonic appendage morphogenesis	8	0.977995	0.0727643	Q9NW07, P42892, Q9NR56, P49768, Q9UPY3, P13631, Q15648, Q9H161	569	87	13528	2.18621	1	0.95571	73.4491
GOTERM_BP_FAT	GO:0035137~hindlimb morphogenesis	4	0.488998	0.0937556	Q9UPY3, P13631, Q15648, Q9H161	569	26	13528	3.6577	1	0.973333	82.237
GOTERM_BP_FAT	GO:0035108~limb morphogenesis	8	0.977995	0.122386	Q9NW07, P42892, Q9NR56, P49768, Q9UPY3, P13631, Q15648, Q9H161	569	99	13528	1.92122	1	0.977847	89.889
GOTERM_BP_FAT	GO:0035107~appendage morphogenesis	8	0.977995	0.122386	Q9NW07, P42892, Q9NR56, P49768, Q9UPY3, P13631, Q15648, Q9H161	569	99	13528	1.92122	1	0.977847	89.889
GOTERM_BP_FAT	GO:0048736~appendage development	8	0.977995	0.142003	Q9NW07, P42892, Q9NR56, P49768, Q9UPY3, P13631, Q15648, Q9H161	569	103	13528	1.84661	1	0.982181	93.2008
GOTERM_BP_FAT	GO:0060173~limb development	8	0.977995	0.142003	Q9NW07, P42892, Q9NR56, P49768, Q9UPY3, P13631, Q15648, Q9H161	569	103	13528	1.84661	1	0.982181	93.2008
GOTERM_BP_FAT	GO:0048598~embryonic morphogenesis	16	1.95599	0.312863	Q9UPN3, Q01814, P36897, Q9NR56, P43694, Q9ULK5, P09629, P49768, Q9H161, P42892, Q9NW07, P37173, Q9UPY3, P13631, Q96SF7, Q15648	569	307	13528	1.23909	1	0.991355	99.8621
Annotation Cluster 29	Enrichment Score: 0.9577604346414509
Category	Term	Count	%	PValue	Genes	List Total	Pop Hits	Pop Total	Fold Enrichment	Bonferroni	Benjamini	FDR
SP_PIR_KEYWORDS	motor protein	14	1.71149	0.00405074	Q9UKX3, A7E2Y1, Q13409, Q6P597, Q8TCX1, Q86Y91, P13533, Q9NSK0, O43795, Q01449, P35579, P12882, Q07866, Q0VDD8	817	132	19235	2.49703	0.863708	0.142131	5.66346
GOTERM_MF_FAT	GO:0003774~motor activity	14	1.71149	0.00887804	Q9UKX3, A7E2Y1, Q13409, Q6P597, Q8TCX1, Q86Y91, P13533, Q9NSK0, O43795, Q01449, P35579, P12882, Q07866, Q0VDD8	565	142	12983	2.26551	0.998511	0.514863	12.6493
GOTERM_MF_FAT	GO:0003777~microtubule motor activity	6	0.733496	0.242519	Q13409, Q6P597, Q86Y91, Q9NSK0, Q07866, Q0VDD8	565	77	12983	1.79055	1	0.949298	98.5187
GOTERM_BP_FAT	GO:0007018~microtubule-based movement	7	0.855746	0.338096	Q9UPN3, Q13409, Q8IXI2, Q86Y91, Q9UJT1, Q07866, Q0VDD8	569	113	13528	1.47279	1	0.992282	99.9285
GOTERM_CC_FAT	GO:0005875~microtubule associated complex	6	0.733496	0.353148	Q13409, Q6P597, Q8TCX1, Q9NSK0, Q07866, Q0VDD8	491	102	12782	1.53133	1	0.896317	99.7758
SP_PIR_KEYWORDS	microtubule	12	1.46699	0.390578	O95995, Q13409, Q1MSJ5, Q6P597, Q8TCX1, Q9ULD2, Q86Y91, Q15555, Q9NSK0, Q9UJT1, Q07866, Q0VDD8	817	231	19235	1.22304	1	0.932918	99.9186
GOTERM_CC_FAT	GO:0005874~microtubule	12	1.46699	0.485709	O95995, Q13409, Q1MSJ5, Q6P597, Q8TCX1, Q86Y91, O60907, Q15555, Q9NSK0, Q9UJT1, Q07866, Q0VDD8	491	274	12782	1.14011	1	0.948731	99.991
Annotation Cluster 30	Enrichment Score: 0.9354915836143922
Category	Term	Count	%	PValue	Genes	List Total	Pop Hits	Pop Total	Fold Enrichment	Bonferroni	Benjamini	FDR
GOTERM_BP_FAT	GO:0006357~regulation of transcription from RNA polymerase II promoter	45	5.50122	0.00913874	Q96BD5, Q03014, Q13948, Q15327, Q16576, Q96JN0, Q12778, Q86VP6, O75030, P38398, Q92481, P08651, Q96JY0, P49715, Q9Y2D1, Q86VE0, Q15560, Q01094, Q9Y2X0, P43694, Q9UM63, P26367, Q9ULJ6, P10827, Q01196, O94983, P46934, O60907, P46937, O14936, P39880, P11161, P19838, O60248, Q92993, Q9H161, P19438, O60765, Q92731, Q04206, P56177, Q16539, P13631, P53539, Q15648, P15407	569	727	13528	1.47163	1	0.725369	14.8838
GOTERM_BP_FAT	GO:0010629~negative regulation of gene expression	31	3.78973	0.0345332	Q96BD5, Q5TAX3, Q15834, Q03014, Q9UPN9, Q13948, Q16576, Q96JN0, Q9GZX5, Q96GD3, P38398, Q7Z3Z4, P08651, Q96SR6, Q9UPY3, Q96JY0, P49715, Q86VE0, Q01094, Q9NRR4, P10827, P46934, O60907, P39880, Q92993, O60248, P19838, P56177, Q9UP38, P13631, P53539, P29590	569	504	13528	1.46235	1	0.890641	46.0377
GOTERM_BP_FAT	GO:0000122~negative regulation of transcription from RNA polymerase II promoter	18	2.20049	0.0568953	Q96BD5, Q01094, Q03014, Q13948, O60907, P46934, Q16576, P39880, Q92993, O60248, P19838, Q96JN0, P56177, P08651, P13631, Q96JY0, P53539, P49715, Q86VE0	569	266	13528	1.60884	1	0.935981	64.2362
GOTERM_BP_FAT	GO:0016481~negative regulation of transcription	27	3.30073	0.0748737	Q96BD5, Q15834, Q03014, Q9UPN9, Q13948, Q16576, Q96JN0, Q96GD3, Q9GZX5, P38398, P08651, Q96SR6, Q96JY0, P49715, Q86VE0, Q01094, P10827, P46934, O60907, P39880, Q92993, O60248, P19838, P56177, Q9UP38, P13631, P53539, P29590	569	459	13528	1.39853	1	0.957427	74.4896
GOTERM_BP_FAT	GO:0010605~negative regulation of macromolecule metabolic process	39	4.76773	0.103648	Q96BD5, Q5TAX3, Q15834, P40306, Q03014, P49768, Q9UPN9, Q13948, Q16576, Q96JN0, P09958, P49458, P28062, Q9GZX5, Q96GD3, P38398, Q7Z3Z4, P08651, Q96SR6, Q9UPY3, Q96JY0, P49715, Q86VE0, Q01094, Q9NRR4, P10827, P05129, P46934, O60907, P39880, P19838, O60248, Q92993, P01344, Q04206, P56177, Q9UP38, P13631, P53539, P29590	569	734	13528	1.26325	1	0.973662	85.3497
GOTERM_BP_FAT	GO:0045934~negative regulation of nucleobase, nucleoside, nucleotide and nucleic acid metabolic process	27	3.30073	0.187846	Q96BD5, Q15834, Q03014, Q9UPN9, Q13948, Q16576, Q96JN0, Q96GD3, Q9GZX5, P38398, P08651, Q96SR6, Q96JY0, P49715, Q86VE0, Q01094, P10827, P46934, O60907, P39880, Q92993, O60248, P19838, P56177, Q9UP38, P13631, P53539, P29590	569	512	13528	1.25376	1	0.98918	97.4067
GOTERM_BP_FAT	GO:0031327~negative regulation of cellular biosynthetic process	29	3.54523	0.193992	Q96BD5, Q15834, Q03014, Q9UPN9, Q13948, Q16576, Q96JN0, P49458, Q96GD3, Q9GZX5, P38398, P08651, Q96SR6, Q96JY0, P49715, Q86VE0, Q01094, P10827, P46934, O60907, P39880, Q92993, O60248, P19838, P01344, P56177, Q9UP38, P13631, P53539, P29590	569	561	13528	1.22901	1	0.988309	97.7304
GOTERM_BP_FAT	GO:0051172~negative regulation of nitrogen compound metabolic process	27	3.30073	0.200713	Q96BD5, Q15834, Q03014, Q9UPN9, Q13948, Q16576, Q96JN0, Q96GD3, Q9GZX5, P38398, P08651, Q96SR6, Q96JY0, P49715, Q86VE0, Q01094, P10827, P46934, O60907, P39880, Q92993, O60248, P19838, P56177, Q9UP38, P13631, P53539, P29590	569	519	13528	1.23685	1	0.988948	98.0406
GOTERM_BP_FAT	GO:0010558~negative regulation of macromolecule biosynthetic process	28	3.42298	0.21809	Q96BD5, Q15834, Q03014, Q9UPN9, Q13948, Q16576, Q96JN0, P49458, Q96GD3, Q9GZX5, P38398, P08651, Q96SR6, Q96JY0, P49715, Q86VE0, Q01094, P10827, P46934, O60907, P39880, Q92993, O60248, P19838, P56177, Q9UP38, P13631, P53539, P29590	569	547	13528	1.217	1	0.988437	98.6679
GOTERM_BP_FAT	GO:0009890~negative regulation of biosynthetic process	29	3.54523	0.227245	Q96BD5, Q15834, Q03014, Q9UPN9, Q13948, Q16576, Q96JN0, P49458, Q96GD3, Q9GZX5, P38398, P08651, Q96SR6, Q96JY0, P49715, Q86VE0, Q01094, P10827, P46934, O60907, P39880, Q92993, O60248, P19838, P01344, P56177, Q9UP38, P13631, P53539, P29590	569	573	13528	1.20327	1	0.987801	98.9166
GOTERM_BP_FAT	GO:0045892~negative regulation of transcription, DNA-dependent	18	2.20049	0.330943	Q96BD5, Q01094, Q03014, Q13948, O60907, P46934, Q16576, P39880, Q92993, O60248, P19838, Q96JN0, P56177, P08651, P13631, Q96JY0, P53539, P49715, Q86VE0	569	356	13528	1.20211	1	0.991643	99.9136
GOTERM_BP_FAT	GO:0051253~negative regulation of RNA metabolic process	18	2.20049	0.355606	Q96BD5, Q01094, Q03014, Q13948, O60907, P46934, Q16576, P39880, Q92993, O60248, P19838, Q96JN0, P56177, P08651, P13631, Q96JY0, P53539, P49715, Q86VE0	569	362	13528	1.18218	1	0.992487	99.9553
Annotation Cluster 31	Enrichment Score: 0.9286754902474981
Category	Term	Count	%	PValue	Genes	List Total	Pop Hits	Pop Total	Fold Enrichment	Bonferroni	Benjamini	FDR
GOTERM_CC_FAT	GO:0043292~contractile fiber	10	1.22249	0.0428851	Q14315, Q86TC9, Q9UKX3, Q15149, P50461, P13533, Q15327, Q01449, Q13813, P12882	491	121	12782	2.15145	1	0.632424	45.87
GOTERM_CC_FAT	GO:0030016~myofibril	9	1.10024	0.0631534	Q14315, Q86TC9, Q9UKX3, P50461, P13533, Q15327, Q01449, Q13813, P12882	491	111	12782	2.11075	1	0.616175	59.8884
GOTERM_CC_FAT	GO:0044449~contractile fiber part	9	1.10024	0.0686239	Q14315, Q86TC9, Q9UKX3, P50461, P13533, Q15327, Q01449, Q13813, P12882	491	113	12782	2.07339	1	0.610364	63.0465
GOTERM_CC_FAT	GO:0030017~sarcomere	8	0.977995	0.0821094	Q14315, Q86TC9, P50461, P13533, Q15327, Q01449, Q13813, P12882	491	98	12782	2.12511	1	0.667267	69.8729
SP_PIR_KEYWORDS	muscle protein	6	0.733496	0.11027	Q9UKX3, A7E2Y1, P13533, Q01449, Q01995, P12882	817	60	19235	2.35435	1	0.744846	81.3293
GOTERM_CC_FAT	GO:0031674~I band	4	0.488998	0.353232	Q14315, P50461, Q15327, Q13813	491	55	12782	1.89328	1	0.893409	99.7762
GOTERM_CC_FAT	GO:0030018~Z disc	3	0.366748	0.531107	Q14315, P50461, Q13813	491	46	12782	1.69778	1	0.956902	99.9975
Annotation Cluster 32	Enrichment Score: 0.920575891854947
Category	Term	Count	%	PValue	Genes	List Total	Pop Hits	Pop Total	Fold Enrichment	Bonferroni	Benjamini	FDR
GOTERM_MF_FAT	GO:0003725~double-stranded RNA binding	5	0.611247	0.0532577	Q9NRR4, P18583, Q9NR56, Q7Z2E3, Q9UPY3	565	33	12983	3.48163	1	0.735978	56.3939
UP_SEQ_FEATURE	domain:DRBM	3	0.366748	0.0536926	Q9NRR4, P18583, Q9UPY3	817	9	19113	7.79804	1	0.948953	61.9093
INTERPRO	IPR001159:Double-stranded RNA binding	3	0.366748	0.24072	Q9NRR4, P18583, Q9UPY3	711	22	16659	3.19505	1	0.981056	98.7825
SMART	SM00358:DSRM	3	0.366748	0.301917	Q9NRR4, P18583, Q9UPY3	455	22	9079	2.72098	1	0.974182	99.0153
Annotation Cluster 33	Enrichment Score: 0.9182166466802837
Category	Term	Count	%	PValue	Genes	List Total	Pop Hits	Pop Total	Fold Enrichment	Bonferroni	Benjamini	FDR
GOTERM_MF_FAT	GO:0004867~serine-type endopeptidase inhibitor activity	9	1.10024	0.0463874	P20742, Q9UHG2, Q9NQ38, P05121, P01008, Q6YHK3, P19823, P09958, Q6IE36	565	92	12983	2.24792	1	0.764189	51.3403
GOTERM_MF_FAT	GO:0002020~protease binding	4	0.488998	0.0470735	P01040, P05121, P01008, P09958	565	19	12983	4.83763	1	0.728464	51.8685
GOTERM_MF_FAT	GO:0004866~endopeptidase inhibitor activity	11	1.34474	0.10008	P20742, Q9UHG2, P01040, Q9NQ38, P05121, P01008, Q6YHK3, P19823, P09958, P08519, Q6IE36	565	145	12983	1.74322	1	0.84703	79.7936
SP_PIR_KEYWORDS	Serine protease inhibitor	7	0.855746	0.123813	P20742, Q9NQ38, P05121, P01008, Q6YHK3, P19823, Q6IE36	817	80	19235	2.06005	1	0.756059	85.021
GOTERM_MF_FAT	GO:0030414~peptidase inhibitor activity	11	1.34474	0.129491	P20742, Q9UHG2, P01040, Q9NQ38, P05121, P01008, Q6YHK3, P19823, P09958, P08519, Q6IE36	565	153	12983	1.65207	1	0.894564	87.792
SP_PIR_KEYWORDS	protease inhibitor	8	0.977995	0.169296	P20742, P01040, Q9NQ38, P05121, P01008, Q6YHK3, P19823, Q6IE36	817	107	19235	1.76026	1	0.803341	93.0345
GOTERM_MF_FAT	GO:0004857~enzyme inhibitor activity	12	1.46699	0.629952	P20742, Q9UHG2, P01040, Q9BST9, Q9NQ38, P05121, P01008, Q6YHK3, P19823, P09958, P08519, Q6IE36	565	270	12983	1.02128	1	0.997261	100
Annotation Cluster 34	Enrichment Score: 0.8869028339916487
Category	Term	Count	%	PValue	Genes	List Total	Pop Hits	Pop Total	Fold Enrichment	Bonferroni	Benjamini	FDR
BBID	150.caspase_and_NFKB_activation	4	0.488998	0.0159807	P19438, P01848, Q04206, P19838	17	13	358	6.47964	0.560271	0.560271	14.4308
KEGG_PATHWAY	hsa04210:Apoptosis	8	0.977995	0.050595	P19438, Q92569, P31323, Q9NPH3, Q04206, P19838, Q92851, P50591	198	87	5085	2.36155	0.999606	0.407059	46.2444
BIOCARTA	h_RELAPathway:Acetylation and Deacetylation of RelA in The Nucleus	3	0.366748	0.144642	P19438, Q04206, P19838	76	13	1437	4.36336	1	0.945518	84.488
BBID	99.NF-kB_activation	3	0.366748	0.172161	P19438, Q04206, P19838	17	17	358	3.71626	0.999935	0.991916	83.9228
BIOCARTA	h_nfkbPathway:NF-kB Signaling Pathway	3	0.366748	0.320247	P19438, Q04206, P19838	76	22	1437	2.57835	1	0.978388	98.9993
KEGG_PATHWAY	hsa04920:Adipocytokine signaling pathway	3	0.366748	0.739883	P19438, Q04206, P19838	198	67	5085	1.14993	1	0.942957	100
Annotation Cluster 35	Enrichment Score: 0.8857462722721049
Category	Term	Count	%	PValue	Genes	List Total	Pop Hits	Pop Total	Fold Enrichment	Bonferroni	Benjamini	FDR
INTERPRO	IPR015609:Molecular chaperone, heat shock protein, Hsp40, DnaJ	6	0.733496	0.0292589	Q6P3W2, O75953, P50151, Q96EY1, Q8WW22, Q9H819, Q9H1X3	711	41	16659	3.42884	1	0.746446	37.8342
INTERPRO	IPR001623:Heat shock protein DnaJ, N-terminal	6	0.733496	0.052595	Q6P3W2, O75953, P50151, Q96EY1, Q8WW22, Q9H819, Q9H1X3	711	48	16659	2.9288	1	0.784836	57.8902
INTERPRO	IPR002939:Chaperone DnaJ, C-terminal	3	0.366748	0.0535197	O75953, Q96EY1, Q8WW22	711	9	16659	7.81013	1	0.782383	58.5433
INTERPRO	IPR018253:Heat shock protein DnaJ, conserved site	6	0.733496	0.0566096	Q6P3W2, O75953, P50151, Q96EY1, Q8WW22, Q9H819, Q9H1X3	711	49	16659	2.86903	1	0.785349	60.6576
UP_SEQ_FEATURE	domain:J	6	0.733496	0.0569866	Q6P3W2, O75953, P50151, Q96EY1, Q8WW22, Q9H819, Q9H1X3	817	49	19113	2.86459	1	0.951316	64.1628
INTERPRO	IPR003095:Heat shock protein DnaJ	4	0.488998	0.0803433	O75953, Q96EY1, Q8WW22, Q9H819	711	24	16659	3.90506	1	0.855588	73.835
SMART	SM00271:DnaJ	6	0.733496	0.0901628	Q6P3W2, O75953, P50151, Q96EY1, Q8WW22, Q9H819, Q9H1X3	455	48	9079	2.49423	1	0.817465	70.321
GOTERM_MF_FAT	GO:0031072~heat shock protein binding	6	0.733496	0.21839	Q6P3W2, O75953, P50151, Q96EY1, Q8WW22, Q9H819, Q9H1X3	565	74	12983	1.86314	1	0.937165	97.6168
SP_PIR_KEYWORDS	Chaperone	7	0.855746	0.665819	O75953, P50151, Q96EY1, Q8WW22, Q16576, Q9H819, Q14568, Q9H1X3	817	158	19235	1.04306	1	0.984577	100
GOTERM_MF_FAT	GO:0051082~unfolded protein binding	5	0.611247	0.741838	O75953, Q96EY1, Q8WW22, Q9H819, Q14568	565	115	12983	0.999077	1	0.999142	100
GOTERM_BP_FAT	GO:0006457~protein folding	6	0.733496	0.870037	Q9H2H8, O75953, Q96EY1, Q8WW22, Q9H819, Q14568	569	177	13528	0.805934	1	0.999961	100
Annotation Cluster 36	Enrichment Score: 0.8839352348457341
Category	Term	Count	%	PValue	Genes	List Total	Pop Hits	Pop Total	Fold Enrichment	Bonferroni	Benjamini	FDR
SP_PIR_KEYWORDS	sh3 domain	15	1.83374	0.0640231	Q9UPN3, Q13882, Q15811, Q12929, Q96HU1, O14936, P55345, Q9NZM3, Q14155, Q13813, Q96HL8, Q8TEC5, Q9BVN2, Q14847, P07948	817	210	19235	1.68168	1	0.565254	61.3399
INTERPRO	IPR001452:Src homology-3 domain	14	1.71149	0.123784	Q13882, Q12929, Q15811, Q96HU1, O14936, P55345, Q9NZM3, Q14155, Q13813, Q96HL8, Q8TEC5, Q9BVN2, Q14847, P07948	711	213	16659	1.54002	1	0.926971	87.9408
UP_SEQ_FEATURE	domain:SH3	12	1.46699	0.136974	Q9UPN3, Q13882, Q12929, Q9BVN2, Q96HU1, O14936, Q14847, P55345, Q14155, Q13813, Q96HL8, P07948	817	177	19113	1.58604	1	0.996624	92.395
SMART	SM00326:SH3	14	1.71149	0.268299	Q13882, Q12929, Q15811, Q96HU1, O14936, P55345, Q9NZM3, Q14155, Q13813, Q96HL8, Q8TEC5, Q9BVN2, Q14847, P07948	455	213	9079	1.31152	1	0.969219	98.1973
Annotation Cluster 37	Enrichment Score: 0.8711729440197243
Category	Term	Count	%	PValue	Genes	List Total	Pop Hits	Pop Total	Fold Enrichment	Bonferroni	Benjamini	FDR
INTERPRO	IPR000582:Acyl-CoA-binding protein, ACBP	3	0.366748	0.0330286	Q5T8D3, P07108, Q8NC06	711	7	16659	10.0416	1	0.735592	41.5881
UP_SEQ_FEATURE	domain:ACB	3	0.366748	0.0331391	Q5T8D3, P07108, Q8NC06	817	7	19113	10.0261	1	0.865074	44.5342
INTERPRO	IPR014352:FERM/acyl-CoA-binding protein, 3-helical bundle	6	0.733496	0.0350848	Q15678, Q9H4G0, Q5T8D3, Q6ZUT3, P07108, Q8NC06	711	43	16659	3.26936	1	0.709964	43.545
GOTERM_MF_FAT	GO:0033293~monocarboxylic acid binding	6	0.733496	0.0843058	Q13085, Q5T8D3, Q99424, P07108, Q8NC06, Q04828	565	54	12983	2.5532	1	0.832357	73.7013
GOTERM_MF_FAT	GO:0000062~acyl-CoA binding	3	0.366748	0.151557	Q5T8D3, P07108, Q8NC06	565	16	12983	4.30852	1	0.904869	91.7294
GOTERM_MF_FAT	GO:0031406~carboxylic acid binding	10	1.22249	0.174743	Q13085, Q9NVH6, P41439, Q5T8D3, Q96Q83, P46934, Q99424, P07108, Q8NC06, Q04828	565	144	12983	1.59575	1	0.921853	94.5669
GOTERM_MF_FAT	GO:0005504~fatty acid binding	4	0.488998	0.227586	Q5T8D3, Q99424, P07108, Q8NC06	565	38	12983	2.41882	1	0.940012	98.0084
GOTERM_MF_FAT	GO:0050662~coenzyme binding	7	0.855746	0.803902	Q06278, Q5T8D3, P00390, Q99424, Q49A26, P07108, Q8NC06	565	181	12983	0.888681	1	0.99971	100
GOTERM_MF_FAT	GO:0048037~cofactor binding	8	0.977995	0.920258	Q86YJ6, Q06278, Q5T8D3, P00390, Q99424, Q49A26, P07108, Q8NC06	565	249	12983	0.738273	1	0.999983	100
Annotation Cluster 38	Enrichment Score: 0.862529008594295
Category	Term	Count	%	PValue	Genes	List Total	Pop Hits	Pop Total	Fold Enrichment	Bonferroni	Benjamini	FDR
GOTERM_BP_FAT	GO:0030099~myeloid cell differentiation	11	1.34474	0.00555672	Q13268, P37173, P60953, P09629, P49768, Q01196, Q7L5Y9, P49715, P35579, P29590, P07948	569	93	13528	2.8121	0.999998	0.811147	9.31793
GOTERM_BP_FAT	GO:0002573~myeloid leukocyte differentiation	6	0.733496	0.0130172	Q13268, P37173, P60953, P49768, P49715, P35579	569	34	13528	4.1956	1	0.744172	20.5462
GOTERM_BP_FAT	GO:0030097~hemopoiesis	13	1.58924	0.292159	Q13268, P60953, P09629, P49768, Q01196, Q96EY1, P35579, P37173, Q7L5Y9, P49715, Q15648, P07948, P29590	569	236	13528	1.30964	1	0.990642	99.7678
GOTERM_BP_FAT	GO:0048534~hemopoietic or lymphoid organ development	14	1.71149	0.301221	Q13268, P36897, P60953, P09629, P49768, Q01196, Q96EY1, P35579, P37173, Q7L5Y9, P49715, Q15648, P29590, P07948	569	260	13528	1.28019	1	0.990547	99.8148
GOTERM_BP_FAT	GO:0002520~immune system development	14	1.71149	0.379328	Q13268, P36897, P60953, P09629, P49768, Q01196, Q96EY1, P35579, P37173, Q7L5Y9, P49715, Q15648, P29590, P07948	569	276	13528	1.20598	1	0.992225	99.9769
GOTERM_BP_FAT	GO:0002521~leukocyte differentiation	7	0.855746	0.473356	Q13268, P37173, P60953, P49768, Q96EY1, P49715, P35579	569	131	13528	1.27042	1	0.995913	99.9987
GOTERM_BP_FAT	GO:0045321~leukocyte activation	9	1.10024	0.802147	Q13268, P37173, P49768, Q96EY1, Q29980, P01344, P13796, P35579, P07948	569	242	13528	0.884196	1	0.999839	100
Annotation Cluster 39	Enrichment Score: 0.8624042904733932
Category	Term	Count	%	PValue	Genes	List Total	Pop Hits	Pop Total	Fold Enrichment	Bonferroni	Benjamini	FDR
GOTERM_BP_FAT	GO:0016486~peptide hormone processing	4	0.488998	0.0229749	Q9UHG2, P42892, P16519, P09958	569	15	13528	6.34001	1	0.853091	33.5014
GOTERM_BP_FAT	GO:0051605~protein maturation by peptide bond cleavage	8	0.977995	0.0692819	Q9UHG2, P42892, Q96BI3, P16519, P49768, P09871, P15529, P09958	569	86	13528	2.21163	1	0.953491	71.6432
REACTOME_PATHWAY	REACT_299:Signaling by Notch	3	0.366748	0.12454	Q96BI3, P49768, P09958	132	16	3398	4.8267	0.999418	0.91649	73.1083
GOTERM_BP_FAT	GO:0042445~hormone metabolic process	8	0.977995	0.157646	Q13268, Q9UHG2, P42892, P16519, P05093, P51857, Q15648, P09958	569	106	13528	1.79434	1	0.986107	95.0775
GOTERM_BP_FAT	GO:0010817~regulation of hormone levels	10	1.22249	0.184564	Q13268, Q9UHG2, P42892, P16519, Q13555, P05093, P51857, Q15648, P09958, P07948	569	151	13528	1.57451	1	0.98957	97.2164
GOTERM_BP_FAT	GO:0016485~protein processing	8	0.977995	0.191127	Q9UHG2, P42892, Q96BI3, P16519, P49768, P09871, P15529, P09958	569	112	13528	1.69822	1	0.989241	97.5845
GOTERM_BP_FAT	GO:0051604~protein maturation	8	0.977995	0.252422	Q9UHG2, P42892, Q96BI3, P16519, P49768, P09871, P15529, P09958	569	122	13528	1.55902	1	0.988795	99.3943
GOTERM_BP_FAT	GO:0034754~cellular hormone metabolic process	4	0.488998	0.453214	Q13268, P42892, P05093, P51857	569	59	13528	1.61187	1	0.995798	99.9975
Annotation Cluster 40	Enrichment Score: 0.843142100046444
Category	Term	Count	%	PValue	Genes	List Total	Pop Hits	Pop Total	Fold Enrichment	Bonferroni	Benjamini	FDR
INTERPRO	IPR011993:Pleckstrin homology-type	20	2.44499	0.0600632	Q15678, Q9NYI0, Q9H4G0, Q008S8, P51178, Q9UN19, Q9BST9, Q15811, Q99418, Q12929, Q70E73, Q9UPR0, Q9H2D6, Q9NZM3, O15530, Q9Y2H5, Q5JSP0, Q5R372, Q6ICB4, Q6ZUT3	711	303	16659	1.54656	1	0.790123	62.9009
UP_SEQ_FEATURE	domain:PH	16	1.95599	0.0838809	Q9NYI0, P51178, Q9UN19, Q9BST9, Q15811, Q99418, Q9UPP2, Q70E73, Q9UPR0, Q9NZM3, Q14155, Q9H2D6, Q9NRF2, O15530, Q9Y2H5, Q6ICB4	817	237	19113	1.57935	1	0.985459	78.3946
INTERPRO	IPR001849:Pleckstrin homology	16	1.95599	0.202743	Q9NYI0, P51178, Q9UN19, Q9BST9, Q15811, Q99418, Q9UPP2, Q70E73, Q9UPR0, Q9NZM3, Q14155, Q9H2D6, Q9NRF2, Q9Y2H5, Q5JSP0, Q6ICB4	711	277	16659	1.35338	1	0.969497	97.3406
SMART	SM00233:PH	16	1.95599	0.415158	Q9NYI0, P51178, Q9UN19, Q9BST9, Q15811, Q99418, Q9UPP2, Q70E73, Q9UPR0, Q9NZM3, Q14155, Q9H2D6, Q9NRF2, Q9Y2H5, Q5JSP0, Q6ICB4	455	277	9079	1.15257	1	0.988699	99.8988
Annotation Cluster 41	Enrichment Score: 0.8416548748133241
Category	Term	Count	%	PValue	Genes	List Total	Pop Hits	Pop Total	Fold Enrichment	Bonferroni	Benjamini	FDR
SP_PIR_KEYWORDS	LIM domain	7	0.855746	0.0803608	Q96A47, P50461, P48059, Q9NR12, O60711, Q14847, Q9UPQ0	817	71	19235	2.32119	1	0.633312	69.9797
INTERPRO	IPR001781:Zinc finger, LIM-type	7	0.855746	0.0906137	Q96A47, P50461, P48059, Q9NR12, O60711, Q14847, Q9UPQ0	711	73	16659	2.24675	1	0.873241	78.1403
SMART	SM00132:LIM	7	0.855746	0.157153	Q96A47, P50461, P48059, Q9NR12, O60711, Q14847, Q9UPQ0	455	73	9079	1.91338	1	0.91795	88.8968
UP_SEQ_FEATURE	domain:LIM zinc-binding 1	5	0.611247	0.164035	Q96A47, P50461, P48059, Q9NR12, O60711	817	50	19113	2.33941	1	0.998629	95.6437
UP_SEQ_FEATURE	domain:LIM zinc-binding 2	5	0.611247	0.164035	Q96A47, P50461, P48059, Q9NR12, O60711	817	50	19113	2.33941	1	0.998629	95.6437
UP_SEQ_FEATURE	domain:LIM zinc-binding 3	3	0.366748	0.289491	P48059, Q9NR12, O60711	817	25	19113	2.80729	1	0.999889	99.7465
Annotation Cluster 42	Enrichment Score: 0.8380956376349518
Category	Term	Count	%	PValue	Genes	List Total	Pop Hits	Pop Total	Fold Enrichment	Bonferroni	Benjamini	FDR
KEGG_PATHWAY	hsa05212:Pancreatic cancer	8	0.977995	0.0206257	Q01094, P36897, P37173, P42224, Q92569, P60953, Q04206, P19838	198	72	5085	2.85354	0.957021	0.325229	22.055
BIOCARTA	h_nthiPathway:NFkB activation by Nontypeable Hemophilus influenzae	5	0.611247	0.0328337	P36897, P37173, Q04206, Q16539, P19838	76	24	1437	3.93914	0.993087	0.916855	32.8479
KEGG_PATHWAY	hsa05120:Epithelial cell signaling in Helicobacter pylori infection	7	0.855746	0.0468984	P60953, Q04206, P57087, P53778, Q16539, P19838, P07948	198	68	5085	2.64372	0.999292	0.427607	43.688
KEGG_PATHWAY	hsa05200:Pathways in cancer	20	2.44499	0.0492362	Q01094, P36897, P42224, P60953, P05129, Q01196, P19838, Q9Y2T1, Q12778, O75030, Q14332, P37173, Q92569, P09211, P21802, Q04206, Q9UP38, Q14568, P49715, P29590	198	328	5085	1.56596	0.999511	0.419907	45.3173
KEGG_PATHWAY	hsa04622:RIG-I-like receptor signaling pathway	7	0.855746	0.0558645	Q9BRV8, Q96EQ8, Q04206, P53778, Q16539, P19838, Q92851	198	71	5085	2.53201	0.99983	0.418718	49.7049
KEGG_PATHWAY	hsa05220:Chronic myeloid leukemia	7	0.855746	0.0693263	Q01094, P36897, P37173, Q92569, Q04206, Q01196, P19838	198	75	5085	2.39697	0.999981	0.47174	57.6395
KEGG_PATHWAY	hsa05221:Acute myeloid leukemia	6	0.733496	0.0726396	Q92569, Q04206, Q01196, P19838, P49715, P29590	198	58	5085	2.65674	0.999989	0.468808	59.4077
KEGG_PATHWAY	hsa04621:NOD-like receptor signaling pathway	5	0.611247	0.218329	Q04206, P53778, Q16539, P19838, Q14568	198	62	5085	2.07111	1	0.698752	94.7391
KEGG_PATHWAY	hsa04914:Progesterone-mediated oocyte maturation	6	0.733496	0.239614	Q92569, Q9UK32, P53778, Q16539, Q14568, P01344	198	86	5085	1.79175	1	0.703755	96.2181
KEGG_PATHWAY	hsa04662:B cell receptor signaling pathway	5	0.611247	0.330948	Q92569, Q9UN19, Q04206, P19838, P07948	198	75	5085	1.71212	1	0.764232	99.181
KEGG_PATHWAY	hsa04620:Toll-like receptor signaling pathway	6	0.733496	0.353524	P42224, Q92569, Q04206, P53778, Q16539, P19838	198	101	5085	1.52565	1	0.776205	99.4567
KEGG_PATHWAY	hsa04664:Fc epsilon RI signaling pathway	5	0.611247	0.357693	Q9NZK7, Q92569, P53778, Q16539, P07948	198	78	5085	1.64627	1	0.773604	99.4971
BIOCARTA	h_RacCycDPathway:Influence of Ras and Rho proteins on G1 to S Transition	3	0.366748	0.359302	Q01094, Q04206, P19838	76	24	1437	2.36349	1	0.984171	99.5059
KEGG_PATHWAY	hsa04660:T cell receptor signaling pathway	6	0.733496	0.40807	Q92569, P60953, Q04206, P53778, Q16539, P19838	198	108	5085	1.42677	1	0.807867	99.8106
KEGG_PATHWAY	hsa04062:Chemokine signaling pathway	9	1.10024	0.431949	P42224, Q92569, P60953, P50151, P02775, Q04206, P19838, Q7LDG7, Q9H1X3, P07948	198	187	5085	1.23602	1	0.81259	99.8842
KEGG_PATHWAY	hsa05222:Small cell lung cancer	4	0.488998	0.638485	Q01094, Q92569, Q04206, P19838	198	84	5085	1.22294	1	0.90249	99.9995
Annotation Cluster 43	Enrichment Score: 0.8366622948574509
Category	Term	Count	%	PValue	Genes	List Total	Pop Hits	Pop Total	Fold Enrichment	Bonferroni	Benjamini	FDR
GOTERM_CC_FAT	GO:0044441~cilium part	6	0.733496	0.0257521	Q8TAM2, Q6P597, P49768, Q8TCX1, Q07866, Q0VDD8	491	44	12782	3.5499	0.999978	0.657771	30.6035
GOTERM_CC_FAT	GO:0035253~ciliary rootlet	3	0.366748	0.0441594	Q6P597, P49768, Q07866	491	9	12782	8.67753	1	0.586843	46.8705
GOTERM_CC_FAT	GO:0005929~cilium	10	1.22249	0.059862	O95995, Q8TAM2, P36575, Q01814, Q6P597, P49768, Q8TCX1, Q9P202, Q07866, Q0VDD8	491	129	12782	2.01803	1	0.623104	57.8693
GOTERM_CC_FAT	GO:0005875~microtubule associated complex	6	0.733496	0.353148	Q13409, Q6P597, Q8TCX1, Q9NSK0, Q07866, Q0VDD8	491	102	12782	1.53133	1	0.896317	99.7758
SP_PIR_KEYWORDS	cilium	4	0.488998	0.584804	O95995, Q8TAM2, Q8TCX1, Q0VDD8	817	71	19235	1.32639	1	0.975781	99.9997
GOTERM_CC_FAT	GO:0044463~cell projection part	9	1.10024	0.679317	O95995, Q8TAM2, P57796, Q6P597, P49768, Q8TCX1, Q01449, Q07866, Q0VDD8	491	234	12782	1.00125	1	0.981595	100
Annotation Cluster 44	Enrichment Score: 0.8315224307136402
Category	Term	Count	%	PValue	Genes	List Total	Pop Hits	Pop Total	Fold Enrichment	Bonferroni	Benjamini	FDR
INTERPRO	IPR013088:Zinc finger, NHR/GATA-type	6	0.733496	0.0651522	P43694, Q14995, Q92731, P10827, P13631, P20393	711	51	16659	2.75652	1	0.802939	65.9889
UP_SEQ_FEATURE	region of interest:Modulating	3	0.366748	0.11809	Q92731, P10827, P13631	817	14	19113	5.01303	1	0.994989	88.8953
UP_SEQ_FEATURE	DNA-binding region:Nuclear receptor	5	0.611247	0.124576	Q14995, Q92731, P10827, P13631, P20393	817	45	19113	2.59935	1	0.995943	90.2403
UP_SEQ_FEATURE	zinc finger region:NR C4-type	5	0.611247	0.124576	Q14995, Q92731, P10827, P13631, P20393	817	45	19113	2.59935	1	0.995943	90.2403
INTERPRO	IPR001628:Zinc finger, nuclear hormone receptor-type	5	0.611247	0.131484	Q14995, Q92731, P10827, P13631, P20393	711	46	16659	2.54678	1	0.932486	89.5298
INTERPRO	IPR001723:Steroid hormone receptor	5	0.611247	0.13918	Q14995, Q92731, P10827, P13631, P20393	711	47	16659	2.49259	1	0.934433	90.9202
INTERPRO	IPR000536:Nuclear hormone receptor, ligand-binding, core	5	0.611247	0.147051	Q14995, Q92731, P10827, P13631, P20393	711	48	16659	2.44066	1	0.933711	92.1618
INTERPRO	IPR008946:Nuclear hormone receptor, ligand-binding	5	0.611247	0.147051	Q14995, Q92731, P10827, P13631, P20393	711	48	16659	2.44066	1	0.933711	92.1618
GOTERM_MF_FAT	GO:0003707~steroid hormone receptor activity	5	0.611247	0.16269	Q14995, Q92731, P10827, P13631, P20393	565	49	12983	2.34477	1	0.917313	93.2307
INTERPRO	IPR000324:Vitamin D receptor	3	0.366748	0.193096	Q14995, Q92731, P20393	711	19	16659	3.69953	1	0.964958	96.7759
SMART	SM00399:ZnF_C4	5	0.611247	0.196562	Q14995, Q92731, P10827, P13631, P20393	455	46	9079	2.1689	1	0.941873	94.0008
SMART	SM00430:HOLI	5	0.611247	0.217654	Q14995, Q92731, P10827, P13631, P20393	455	48	9079	2.07853	1	0.951346	95.7385
GOTERM_MF_FAT	GO:0004879~ligand-dependent nuclear receptor activity	5	0.611247	0.24401	Q14995, Q92731, P10827, P13631, P20393	565	58	12983	1.98093	1	0.948152	98.5623
Annotation Cluster 45	Enrichment Score: 0.8273413157097749
Category	Term	Count	%	PValue	Genes	List Total	Pop Hits	Pop Total	Fold Enrichment	Bonferroni	Benjamini	FDR
INTERPRO	IPR001395:Aldo/keto reductase	4	0.488998	0.0335535	P51857, Q8NHP1, P42330, Q04828	711	17	16659	5.51303	1	0.728869	42.0936
GOTERM_MF_FAT	GO:0016628~oxidoreductase activity, acting on the CH-CH group of donors, NAD or NADP as acceptor	4	0.488998	0.0470735	P51857, P42330, Q9BY49, Q04828	565	19	12983	4.83763	1	0.728464	51.8685
INTERPRO	IPR018170:Aldo/keto reductase, conserved site	3	0.366748	0.0773219	P51857, P42330, Q04828	711	11	16659	6.3901	1	0.850261	72.4244
UP_SEQ_FEATURE	site:Lowers pKa of active site Tyr	3	0.366748	0.0905206	Q8NHP1, P42330, Q04828	817	12	19113	5.84853	1	0.987708	80.9755
SP_PIR_KEYWORDS	nadp	11	1.34474	0.127422	Q9Y6A2, P00390, Q6NT55, P51589, P51857, P54886, Q8NHP1, P42330, Q9BY49, Q04828, A0PJE2	817	156	19235	1.66012	1	0.751986	85.8833
GOTERM_MF_FAT	GO:0004033~aldo-keto reductase activity	3	0.366748	0.136354	P51857, P42330, Q04828	565	15	12983	4.59575	1	0.892411	89.173
KEGG_PATHWAY	hsa00140:Steroid hormone biosynthesis	4	0.488998	0.263071	P05093, P51857, P42330, Q04828	198	46	5085	2.2332	1	0.712291	97.3997
UP_SEQ_FEATURE	nucleotide phosphate-binding region:NADP	5	0.611247	0.36967	P51857, Q8NHP1, P42330, Q9BY49, Q04828	817	72	19113	1.62459	1	0.999975	99.9688
GOTERM_MF_FAT	GO:0016229~steroid dehydrogenase activity	3	0.366748	0.392434	P51857, P42330, Q04828	565	31	12983	2.22375	1	0.977384	99.9477
UP_SEQ_FEATURE	active site:Proton donor	8	0.977995	0.726867	P42892, Q07343, P51857, Q8NHP1, P42330, Q9Y251, Q04828, Q86UY8	817	194	19113	0.964706	1	1	100
Annotation Cluster 46	Enrichment Score: 0.8182699002918905
Category	Term	Count	%	PValue	Genes	List Total	Pop Hits	Pop Total	Fold Enrichment	Bonferroni	Benjamini	FDR
SP_PIR_KEYWORDS	spermatogenesis	11	1.34474	0.0257148	Q5FVE4, Q14997, Q7Z3Z4, Q6A555, Q96JY0, Q8N9W6, Q9UJT1, Q9BY67, Q2TAA8, Q8TC71, Q9BXB7	817	116	19235	2.23257	0.999997	0.377335	31.2154
GOTERM_BP_FAT	GO:0048232~male gamete generation	19	2.32274	0.0994927	Q9UGV2, Q92692, Q9BVR0, Q14997, P00390, Q96L21, Q9Y5K1, Q6A555, Q8N9W6, Q9BY67, Q96S53, Q8TC71, Q9BY66, Q5FVE4, Q7Z3Z4, Q96JY0, Q9UJT1, Q2TAA8, Q9BXB7	569	308	13528	1.46664	1	0.970757	84.1108
GOTERM_BP_FAT	GO:0007283~spermatogenesis	19	2.32274	0.0994927	Q9UGV2, Q92692, Q9BVR0, Q14997, P00390, Q96L21, Q9Y5K1, Q6A555, Q8N9W6, Q9BY67, Q96S53, Q8TC71, Q9BY66, Q5FVE4, Q7Z3Z4, Q96JY0, Q9UJT1, Q2TAA8, Q9BXB7	569	308	13528	1.46664	1	0.970757	84.1108
GOTERM_BP_FAT	GO:0007276~gamete generation	22	2.68949	0.161136	Q9UGV2, P36897, Q92692, Q9ULJ6, Q9BVR0, Q14997, P00390, Q96L21, Q9Y5K1, Q6A555, Q8N9W6, Q9BY67, Q8TC71, Q96S53, Q9BY66, Q5FVE4, Q5JUX0, Q7Z3Z4, Q96JY0, Q9UJT1, Q2TAA8, Q9BXB7	569	395	13528	1.32418	1	0.985074	95.4234
GOTERM_BP_FAT	GO:0019953~sexual reproduction	23	2.81174	0.288137	Q9UGV2, P36897, Q92692, Q9ULJ6, Q9BVR0, Q14997, P00390, Q96L21, Q9Y5K1, Q6A555, Q8N9W6, Q9BY67, Q8TC71, Q96S53, Q9BY66, Q5FVE4, Q5JUX0, Q7Z3Z4, P15529, Q96JY0, Q9UJT1, Q2TAA8, Q9BXB7	569	458	13528	1.19394	1	0.990414	99.7435
GOTERM_BP_FAT	GO:0032504~multicellular organism reproduction	23	2.81174	0.397903	Q9UGV2, Q01814, P36897, Q92692, Q9ULJ6, Q9BVR0, Q14997, P00390, Q96L21, Q9Y5K1, Q6A555, Q8N9W6, Q9BY67, Q8TC71, Q96S53, Q9BY66, Q5FVE4, Q5JUX0, Q7Z3Z4, Q96JY0, Q9UJT1, Q2TAA8, Q9BXB7	569	487	13528	1.12285	1	0.993511	99.9864
GOTERM_BP_FAT	GO:0048609~reproductive process in a multicellular organism	23	2.81174	0.397903	Q9UGV2, Q01814, P36897, Q92692, Q9ULJ6, Q9BVR0, Q14997, P00390, Q96L21, Q9Y5K1, Q6A555, Q8N9W6, Q9BY67, Q8TC71, Q96S53, Q9BY66, Q5FVE4, Q5JUX0, Q7Z3Z4, Q96JY0, Q9UJT1, Q2TAA8, Q9BXB7	569	487	13528	1.12285	1	0.993511	99.9864
Annotation Cluster 47	Enrichment Score: 0.807328277938987
Category	Term	Count	%	PValue	Genes	List Total	Pop Hits	Pop Total	Fold Enrichment	Bonferroni	Benjamini	FDR
GOTERM_BP_FAT	GO:0007160~cell-matrix adhesion	9	1.10024	0.0331698	Q9UM22, Q08043, O15530, P48059, Q13349, Q9UBX5, Q70E73, P02461, Q96S53	569	89	13528	2.40422	1	0.893783	44.6844
GOTERM_BP_FAT	GO:0031589~cell-substrate adhesion	9	1.10024	0.0536131	Q9UM22, Q08043, O15530, P48059, Q13349, Q9UBX5, Q70E73, P02461, Q96S53	569	98	13528	2.18342	1	0.93589	61.9874
GOTERM_BP_FAT	GO:0048041~focal adhesion formation	3	0.366748	0.143465	Q08043, O15530, Q96S53	569	16	13528	4.45782	1	0.981403	93.4013
GOTERM_BP_FAT	GO:0007044~cell-substrate junction assembly	3	0.366748	0.251269	Q08043, O15530, Q96S53	569	23	13528	3.10109	1	0.988853	99.3777
GOTERM_BP_FAT	GO:0034330~cell junction organization	4	0.488998	0.430921	Q08043, O15530, P60953, Q96S53	569	57	13528	1.66842	1	0.994854	99.995
GOTERM_BP_FAT	GO:0034329~cell junction assembly	3	0.366748	0.518481	Q08043, O15530, Q96S53	569	41	13528	1.73964	1	0.996765	99.9997
Annotation Cluster 48	Enrichment Score: 0.7842740063398983
Category	Term	Count	%	PValue	Genes	List Total	Pop Hits	Pop Total	Fold Enrichment	Bonferroni	Benjamini	FDR
SP_PIR_KEYWORDS	isopeptide bond	21	2.56724	0.0534522	Q14526, Q15560, P02679, P42224, P09629, P10827, P13533, Q16576, O75030, Q9C093, Q8N257, Q02078, Q99755, Q09028, P07910, P61956, Q92481, O00237, Q5TB80, P57053, P29590	817	319	19235	1.54988	1	0.508259	54.5723
UP_SEQ_FEATURE	cross-link:Glycyl lysine isopeptide (Lys-Gly) (interchain with G-Cter in ubiquitin)	12	1.46699	0.231619	Q9C093, Q8N257, Q15560, Q99755, Q09028, P09629, P10827, P13533, Q16576, O00237, Q5TB80, P57053	817	199	19113	1.4107	1	0.999641	99.0027
SP_PIR_KEYWORDS	ubl conjugation	28	3.42298	0.358459	Q14526, Q9UEY8, O95628, P42224, P09629, P13533, Q16576, O75030, Q8N257, Q9C093, Q09028, P61956, Q92481, P10314, Q5TB80, Q15560, P10827, Q92993, P19838, Q9NRA1, Q02078, Q99755, P07910, Q04206, O00237, Q31612, P30461, P57053, P29590	817	588	19235	1.12112	1	0.925324	99.8298
Annotation Cluster 49	Enrichment Score: 0.7813612588548604
Category	Term	Count	%	PValue	Genes	List Total	Pop Hits	Pop Total	Fold Enrichment	Bonferroni	Benjamini	FDR
GOTERM_MF_FAT	GO:0001727~lipid kinase activity	4	0.488998	0.129744	Q99755, Q92569, Q9NRA0, O60331	565	29	12983	3.16948	1	0.88979	87.8458
KEGG_PATHWAY	hsa04666:Fc gamma R-mediated phagocytosis	7	0.855746	0.161546	Q99755, Q92569, P60953, P05129, Q9NRA0, O60331, P07948	198	95	5085	1.89234	1	0.640589	87.8335
GOTERM_MF_FAT	GO:0004428~inositol or phosphatidylinositol kinase activity	4	0.488998	0.216039	Q99755, Q92569, O60331, Q9UHH9	565	37	12983	2.48419	1	0.937727	97.5057
Annotation Cluster 50	Enrichment Score: 0.7617584344170677
Category	Term	Count	%	PValue	Genes	List Total	Pop Hits	Pop Total	Fold Enrichment	Bonferroni	Benjamini	FDR
GOTERM_BP_FAT	GO:0010608~posttranscriptional regulation of gene expression	14	1.71149	0.107827	Q5TAX3, P52298, Q96EY1, Q14240, Q8N9W6, Q7Z5Q1, P49458, Q7Z2E3, Q8WY41, Q96AB3, Q7Z3Z4, O43310, Q9UPY3, P29590	569	211	13528	1.57749	1	0.973758	86.5035
SP_PIR_KEYWORDS	translation regulation	6	0.733496	0.1546	P52298, Q8WY41, Q7Z3Z4, O43310, Q8N9W6, Q7Z5Q1	817	67	19235	2.10837	1	0.795214	91.0391
GOTERM_BP_FAT	GO:0006417~regulation of translation	9	1.10024	0.218226	P49458, P52298, Q8WY41, Q7Z3Z4, O43310, Q14240, Q8N9W6, Q7Z5Q1, P29590	569	137	13528	1.56186	1	0.98808	98.6719
GOTERM_BP_FAT	GO:0006446~regulation of translational initiation	4	0.488998	0.246675	P52298, O43310, Q14240, Q8N9W6	569	41	13528	2.31952	1	0.988431	99.3072
Annotation Cluster 51	Enrichment Score: 0.7527962715159983
Category	Term	Count	%	PValue	Genes	List Total	Pop Hits	Pop Total	Fold Enrichment	Bonferroni	Benjamini	FDR
INTERPRO	IPR004092:Mbt repeat	3	0.366748	0.0535197	Q96GD3, Q96JM7, Q5VUG0	711	9	16659	7.81013	1	0.782383	58.5433
UP_SEQ_FEATURE	repeat:MBT 2	3	0.366748	0.0536926	Q96GD3, Q96JM7, Q5VUG0	817	9	19113	7.79804	1	0.948953	61.9093
UP_SEQ_FEATURE	repeat:MBT 1	3	0.366748	0.0536926	Q96GD3, Q96JM7, Q5VUG0	817	9	19113	7.79804	1	0.948953	61.9093
SMART	SM00561:MBT	3	0.366748	0.0711421	Q96GD3, Q96JM7, Q5VUG0	455	9	9079	6.65128	1	0.822167	61.2773
INTERPRO	IPR013761:Sterile alpha motif-type	7	0.855746	0.109952	Q96GD3, Q96JM7, P11308, Q5VUG0, Q8ND30, Q15375, P78545	711	77	16659	2.13003	1	0.908568	84.5044
INTERPRO	IPR011510:Sterile alpha motif homology 2	3	0.366748	0.526559	Q5VUG0, Q8ND30, Q15375	711	41	16659	1.71442	1	0.998753	99.9994
INTERPRO	IPR001660:Sterile alpha motif SAM	5	0.611247	0.564055	Q96GD3, Q96JM7, Q5VUG0, Q8ND30, Q15375	711	93	16659	1.2597	1	0.999065	99.9998
UP_SEQ_FEATURE	domain:SAM	4	0.488998	0.67791	Q96GD3, Q96JM7, Q5VUG0, Q15375	817	81	19113	1.15527	1	1	100
SMART	SM00454:SAM	5	0.611247	0.690589	Q96GD3, Q96JM7, Q5VUG0, Q8ND30, Q15375	455	93	9079	1.07279	1	0.997093	100
Annotation Cluster 52	Enrichment Score: 0.7451953805121747
Category	Term	Count	%	PValue	Genes	List Total	Pop Hits	Pop Total	Fold Enrichment	Bonferroni	Benjamini	FDR
INTERPRO	IPR001841:Zinc finger, RING-type	18	2.20049	0.130095	Q96BD5, O95628, Q9UPN9, A6NDI0, Q96EQ8, Q8TDI0, Q13702, P38398, Q9C026, Q8TEC5, Q9Y4L5, Q8N9I9, O00237, Q86XS8, Q96K19, Q9P2G1, Q8N4F7, P29590	711	296	16659	1.42482	1	0.933571	89.2585
INTERPRO	IPR017907:Zinc finger, RING-type, conserved site	17	2.07824	0.142835	O95628, Q9UPN9, A6NDI0, Q6ZT12, Q96EQ8, Q13702, P38398, Q9C026, Q8TEC5, Q9Y4L5, Q8N9I9, O00237, Q86XS8, Q96K19, Q9P2G1, Q8N4F7, P29590	711	280	16659	1.42256	1	0.936508	91.518
INTERPRO	IPR018957:Zinc finger, C3HC4 RING-type	14	1.71149	0.173213	A6NDI0, Q6ZT12, Q96EQ8, Q13702, P38398, Q8TEC5, Q9C026, Q9Y4L5, Q8N9I9, O00237, Q86XS8, Q96K19, P29590, Q8N4F7	711	228	16659	1.43871	1	0.955044	95.2397
UP_SEQ_FEATURE	zinc finger region:RING-type	13	1.58924	0.188235	Q96EQ8, Q13702, P38398, Q9C026, Q8TEC5, Q9UPN9, A6NDI0, Q9Y4L5, Q8N9I9, O00237, Q86XS8, Q96K19, P29590	817	210	19113	1.44821	1	0.999182	97.3939
SMART	SM00184:RING	18	2.20049	0.310204	Q96BD5, O95628, Q9UPN9, A6NDI0, Q96EQ8, Q8TDI0, Q13702, P38398, Q9C026, Q8TEC5, Q9Y4L5, Q8N9I9, O00237, Q86XS8, Q96K19, Q9P2G1, Q8N4F7, P29590	455	296	9079	1.21341	1	0.973237	99.1554
Annotation Cluster 53	Enrichment Score: 0.7431121129218414
Category	Term	Count	%	PValue	Genes	List Total	Pop Hits	Pop Total	Fold Enrichment	Bonferroni	Benjamini	FDR
INTERPRO	IPR000904:SEC7-like	3	0.366748	0.146987	Q9NYI0, Q99418, Q9UPP2	711	16	16659	4.3932	1	0.936381	92.1524
UP_SEQ_FEATURE	domain:SEC7	3	0.366748	0.147406	Q9NYI0, Q99418, Q9UPP2	817	16	19113	4.3864	1	0.997665	93.8521
GOTERM_MF_FAT	GO:0005086~ARF guanyl-nucleotide exchange factor activity	3	0.366748	0.167071	Q9NYI0, Q99418, Q9UPP2	565	17	12983	4.05508	1	0.919371	93.7483
SMART	SM00222:Sec7	3	0.366748	0.189192	Q9NYI0, Q99418, Q9UPP2	455	16	9079	3.74135	1	0.944245	93.2535
GOTERM_BP_FAT	GO:0032012~regulation of ARF protein signal transduction	4	0.488998	0.281088	Q9NYI0, Q99418, Q9UPP2, Q8N6T3	569	44	13528	2.16137	1	0.990395	99.6951
Annotation Cluster 54	Enrichment Score: 0.7376567860788529
Category	Term	Count	%	PValue	Genes	List Total	Pop Hits	Pop Total	Fold Enrichment	Bonferroni	Benjamini	FDR
GOTERM_CC_FAT	GO:0032420~stereocilium	3	0.366748	0.110876	Q9Y664, Q9Y6M7, Q9P202	491	15	12782	5.20652	1	0.719466	80.7109
GOTERM_CC_FAT	GO:0032421~stereocilium bundle	3	0.366748	0.136711	Q9Y664, Q9Y6M7, Q9P202	491	17	12782	4.59399	1	0.770912	87.236
GOTERM_CC_FAT	GO:0005902~microvillus	3	0.366748	0.404004	Q9Y664, Q9Y6M7, Q9P202	491	36	12782	2.16938	1	0.91326	99.9288
Annotation Cluster 55	Enrichment Score: 0.7334814540156076
Category	Term	Count	%	PValue	Genes	List Total	Pop Hits	Pop Total	Fold Enrichment	Bonferroni	Benjamini	FDR
INTERPRO	IPR002151:Kinesin light chain	3	0.366748	0.0166463	Q6P597, Q9NSK0, Q07866	711	5	16659	14.0582	1	0.624612	23.564
INTERPRO	IPR015390:Rabaptin, GTPase-Rab5 binding	3	0.366748	0.0242696	Q6P597, Q9NSK0, Q07866	711	6	16659	11.7152	1	0.710181	32.5173
UP_SEQ_FEATURE	repeat:TPR 5	7	0.855746	0.105641	Q8TAM2, O15294, Q13702, Q6P597, Q5T764, Q9NSK0, Q07866	817	76	19113	2.15472	1	0.991709	85.8102
INTERPRO	IPR001440:Tetratricopeptide TPR-1	8	0.977995	0.134598	Q8TAM2, Q5I0X7, O15294, Q13702, Q6P597, Q5T764, Q9NSK0, Q07866	711	100	16659	1.87443	1	0.930885	90.1149
GOTERM_CC_FAT	GO:0005871~kinesin complex	3	0.366748	0.15008	Q6P597, Q9NSK0, Q07866	491	18	12782	4.33876	1	0.788659	89.7418
UP_SEQ_FEATURE	repeat:TPR 6	6	0.733496	0.164453	Q8TAM2, O15294, Q13702, Q5T764, Q9NSK0, Q07866	817	68	19113	2.06419	1	0.998508	95.6816
INTERPRO	IPR011990:Tetratricopeptide-like helical	10	1.22249	0.227251	Q8TAM2, Q5I0X7, O15294, Q13702, Q6P597, Q5T764, Q9NSK0, Q9BXB7, Q9H115, Q07866	711	157	16659	1.49238	1	0.977896	98.3867
INTERPRO	IPR019734:Tetratricopeptide repeat	8	0.977995	0.232017	Q8TAM2, Q5I0X7, O15294, Q13702, Q6P597, Q5T764, Q9NSK0, Q07866	711	117	16659	1.60208	1	0.978765	98.5388
UP_SEQ_FEATURE	repeat:TPR 4	7	0.855746	0.233859	Q8TAM2, O15294, Q13702, Q6P597, Q5T764, Q9NSK0, Q07866	817	97	19113	1.68824	1	0.999635	99.0524
UP_SEQ_FEATURE	repeat:TPR 7	5	0.611247	0.243981	Q8TAM2, O15294, Q13702, Q5T764, Q9NSK0	817	59	19113	1.98255	1	0.999666	99.2491
INTERPRO	IPR013026:Tetratricopeptide region	8	0.977995	0.257799	Q8TAM2, Q5I0X7, O15294, Q13702, Q6P597, Q5T764, Q9NSK0, Q07866	711	121	16659	1.54912	1	0.984781	99.1541
UP_SEQ_FEATURE	repeat:TPR 1	9	1.10024	0.317313	Q8TAM2, Q5I0X7, O15294, Q9BSK4, Q13702, Q6P597, Q5T764, Q9NSK0, Q07866	817	151	19113	1.39435	1	0.99994	99.8739
UP_SEQ_FEATURE	repeat:TPR 2	9	1.10024	0.317313	Q8TAM2, Q5I0X7, O15294, Q9BSK4, Q13702, Q6P597, Q5T764, Q9NSK0, Q07866	817	151	19113	1.39435	1	0.99994	99.8739
SMART	SM00028:TPR	8	0.977995	0.36058	Q8TAM2, Q5I0X7, O15294, Q13702, Q6P597, Q5T764, Q9NSK0, Q07866	455	116	9079	1.37613	1	0.984789	99.6814
SP_PIR_KEYWORDS	tpr repeat	9	1.10024	0.368799	Q8TAM2, Q5I0X7, O15294, Q9BSK4, Q13702, Q6P597, Q5T764, Q9NSK0, Q07866	817	160	19235	1.32432	1	0.925491	99.8652
UP_SEQ_FEATURE	repeat:TPR 3	8	0.977995	0.375807	Q8TAM2, Q5I0X7, O15294, Q13702, Q6P597, Q5T764, Q9NSK0, Q07866	817	138	19113	1.35618	1	0.999975	99.9737
UP_SEQ_FEATURE	repeat:TPR 8	3	0.366748	0.613553	Q8TAM2, O15294, Q5T764	817	48	19113	1.46213	1	1	100
Annotation Cluster 56	Enrichment Score: 0.7102081922076946
Category	Term	Count	%	PValue	Genes	List Total	Pop Hits	Pop Total	Fold Enrichment	Bonferroni	Benjamini	FDR
GOTERM_BP_FAT	GO:0030522~intracellular receptor-mediated signaling pathway	8	0.977995	0.0376299	Q9Y2X0, Q92731, P38398, P46934, Q92993, P13631, Q15648, P29590	569	75	13528	2.536	1	0.899204	48.9965
GOTERM_BP_FAT	GO:0030330~DNA damage response, signal transduction by p53 class mediator	3	0.366748	0.298611	P38398, Q92993, P29590	569	26	13528	2.74327	1	0.990324	99.8023
GOTERM_BP_FAT	GO:0042770~DNA damage response, signal transduction	4	0.488998	0.658775	P38398, Q16539, Q92993, P29590	569	80	13528	1.18875	1	0.999132	100
Annotation Cluster 57	Enrichment Score: 0.7094087323281331
Category	Term	Count	%	PValue	Genes	List Total	Pop Hits	Pop Total	Fold Enrichment	Bonferroni	Benjamini	FDR
INTERPRO	IPR002401:Cytochrome P450, E-class, group I	7	0.855746	0.0172668	Q9Y6A2, Q86W10, Q9HCS2, P20853, Q6NT55, P51589, P05093	711	49	16659	3.3472	1	0.619324	24.3325
INTERPRO	IPR017973:Cytochrome P450, C-terminal region	7	0.855746	0.031291	Q9Y6A2, Q86W10, Q9HCS2, P20853, Q6NT55, P51589, P05093	711	56	16659	2.9288	1	0.755917	39.885
INTERPRO	IPR001128:Cytochrome P450	7	0.855746	0.0448832	Q9Y6A2, Q86W10, Q9HCS2, P20853, Q6NT55, P51589, P05093	711	61	16659	2.68873	1	0.766614	52.0549
INTERPRO	IPR017972:Cytochrome P450, conserved site	7	0.855746	0.0479808	Q9Y6A2, Q86W10, Q9HCS2, P20853, Q6NT55, P51589, P05093	711	62	16659	2.64537	1	0.780128	54.4843
PIR_SUPERFAMILY	PIRSF000050:cytochrome P450 CYP4B1	3	0.366748	0.0813535	Q86W10, Q9HCS2, Q6NT55	298	12	7396	6.2047	1	0.998965	68.2477
GOTERM_MF_FAT	GO:0070330~aromatase activity	4	0.488998	0.0924832	Q86W10, Q9HCS2, P20853, P51589	565	25	12983	3.6766	1	0.844988	77.0463
SP_PIR_KEYWORDS	Monooxygenase	7	0.855746	0.113311	Q9Y6A2, Q86W10, Q9HCS2, P20853, Q6NT55, P51589, P05093	817	78	19235	2.11287	1	0.738677	82.225
UP_SEQ_FEATURE	metal ion-binding site:Iron (heme axial ligand)	8	0.977995	0.125628	Q9Y6A2, Q86W10, Q9HCS2, P20853, Q6NT55, P51589, P05093, Q6ZNA5	817	98	19113	1.90972	1	0.995744	90.4434
GOTERM_MF_FAT	GO:0016712~oxidoreductase activity, acting on paired donors, with incorporation or reduction of molecular oxygen, reduced flavin or flavoprotein as one donor, and incorporation of one atom of oxygen	4	0.488998	0.139777	Q86W10, Q9HCS2, P20853, P51589	565	30	12983	3.06383	1	0.89387	89.8057
SP_PIR_KEYWORDS	heme	9	1.10024	0.14249	Q9Y6A2, Q86W10, Q9HCS2, O95864, P20853, Q6NT55, P51589, P05093, Q6ZNA5	817	121	19235	1.75117	1	0.778992	89.0082
COG_ONTOLOGY	Secondary metabolites biosynthesis, transport, and catabolism	7	0.855746	0.161028	Q9Y6A2, Q86W10, Q9HCS2, P20853, Q6NT55, P51589, P05093	112	65	1950	1.875	0.974957	0.841749	74.2234
SP_PIR_KEYWORDS	oxidoreductase	29	3.54523	0.216295	Q9H903, Q86W10, P05093, Q9BY49, Q9NWM0, Q06278, Q96Q83, P51857, Q8NHP1, Q04828, Q13268, Q9NVH6, Q9HCS2, P20853, P00390, Q99424, P54886, Q49A26, Q9Y6A2, O75715, Q9BY66, O95864, Q6NT55, P51589, Q6ZNA5, Q9UJ68, P42330, P48448, A0PJE2	817	562	19235	1.21488	1	0.827925	96.9825
SP_PIR_KEYWORDS	iron	16	1.95599	0.231183	P02788, Q9NVH6, Q86W10, Q9HCS2, P20853, P05093, Q06278, Q9Y6A2, Q9BY66, Q6ZMJ2, Q96Q83, O95864, Q6NT55, P51589, Q6ZNA5, Q8TD22	817	285	19235	1.32174	1	0.846	97.7091
PIR_SUPERFAMILY	PIRSF000045:cytochrome P450 CYP2D6	3	0.366748	0.265639	P20853, P51589, P05093	298	25	7396	2.97826	1	1	98.4614
GOTERM_MF_FAT	GO:0020037~heme binding	8	0.977995	0.273036	Q9Y6A2, Q86W10, Q9HCS2, O95864, P20853, Q6NT55, P51589, P05093	565	121	12983	1.51926	1	0.958778	99.206
REACTOME_PATHWAY	REACT_13433:Biological oxidations	7	0.855746	0.288758	Q9Y6A2, P09211, Q9HCS2, P51589, P05093, P46439, Q9NWM0	132	116	3398	1.55342	1	0.977991	96.5425
GOTERM_MF_FAT	GO:0046906~tetrapyrrole binding	8	0.977995	0.328573	Q9Y6A2, Q86W10, Q9HCS2, O95864, P20853, Q6NT55, P51589, P05093	565	129	12983	1.42504	1	0.972404	99.7621
GOTERM_BP_FAT	GO:0055114~oxidation reduction	30	3.66748	0.358646	Q9H903, Q86W10, P05093, Q9BY49, Q9NWM0, Q06278, Q96Q83, P51857, Q8NHP1, Q04828, Q13268, P56181, Q9NVH6, Q9HCS2, P20853, P00390, Q99424, P54886, Q49A26, Q9Y6A2, O75715, Q9BY66, O95864, Q6NT55, P51589, Q6ZNA5, Q9UJ68, P42330, P48448, A0PJE2	569	639	13528	1.1162	1	0.99254	99.9589
GOTERM_MF_FAT	GO:0005506~iron ion binding	16	1.95599	0.36773	P02788, Q9NVH6, Q86W10, Q9HCS2, P20853, P05093, Q06278, Q9Y6A2, Q9BY66, Q6ZMJ2, Q96Q83, O95864, Q6NT55, P51589, Q6ZNA5, Q8TD22	565	308	12983	1.1937	1	0.975728	99.9044
GOTERM_MF_FAT	GO:0009055~electron carrier activity	12	1.46699	0.371209	Q9Y6A2, Q06278, Q9NVH6, Q86W10, Q9HCS2, P00390, P20853, Q6NT55, P51589, P05093, Q99424, Q9NWM0	565	221	12983	1.24772	1	0.975811	99.912
SP_PIR_KEYWORDS	microsome	6	0.733496	0.469572	Q9Y6A2, Q86W10, Q9HCS2, P20853, Q6NT55, P51589	817	106	19235	1.33265	1	0.960954	99.9889
GOTERM_CC_FAT	GO:0005792~microsome	10	1.22249	0.55963	Q9Y6A2, Q01814, Q5FVE4, Q86W10, Q9HCS2, P20853, Q6NT55, P51589, P27544, P15407	491	237	12782	1.09842	1	0.964471	99.999
GOTERM_MF_FAT	GO:0019825~oxygen binding	3	0.366748	0.563049	Q9HCS2, P20853, P05093	565	43	12983	1.60317	1	0.995017	99.9996
GOTERM_CC_FAT	GO:0042598~vesicular fraction	10	1.22249	0.594936	Q9Y6A2, Q01814, Q5FVE4, Q86W10, Q9HCS2, P20853, Q6NT55, P51589, P27544, P15407	491	244	12782	1.06691	1	0.966878	99.9997
SP_PIR_KEYWORDS	metalloprotein	6	0.733496	0.609157	Q06278, Q9HCS2, O95864, P20853, P05093, P14618	817	124	19235	1.1392	1	0.97859	99.9999
SP_PIR_KEYWORDS	endoplasmic reticulum	19	2.32274	0.995014	Q9NY26, Q86W10, P49768, Q9HCS2, P20853, Q8TBF5, P05093, Q9Y6A2, Q96BI3, Q6UXH1, O95197, O95864, Q6NT55, P51589, Q9NXE4, Q8NHG7, P27544, Q9BQE4, Q6AZY7	817	713	19235	0.627385	1	0.999997	100
Annotation Cluster 58	Enrichment Score: 0.6880820114295997
Category	Term	Count	%	PValue	Genes	List Total	Pop Hits	Pop Total	Fold Enrichment	Bonferroni	Benjamini	FDR
KEGG_PATHWAY	hsa04070:Phosphatidylinositol signaling system	9	1.10024	0.00739488	Q15735, Q99755, Q8TD86, Q92569, P51178, P05129, O60331, P23743, P29218	198	74	5085	3.12346	0.673973	0.200809	8.49139
KEGG_PATHWAY	hsa00562:Inositol phosphate metabolism	5	0.611247	0.155457	Q15735, Q99755, P51178, O60331, P29218	198	54	5085	2.37795	1	0.63959	86.7341
GOTERM_BP_FAT	GO:0046488~phosphatidylinositol metabolic process	3	0.366748	0.15829	Q99755, O60331, P29218	569	17	13528	4.1956	1	0.985752	95.1432
GOTERM_BP_FAT	GO:0030384~phosphoinositide metabolic process	6	0.733496	0.19182	Q99755, Q8TBF5, Q96Q15, O60331, P29218, Q9UHH9	569	73	13528	1.95411	1	0.988559	97.6206
GOTERM_MF_FAT	GO:0004428~inositol or phosphatidylinositol kinase activity	4	0.488998	0.216039	Q99755, Q92569, O60331, Q9UHH9	565	37	12983	2.48419	1	0.937727	97.5057
GOTERM_BP_FAT	GO:0006644~phospholipid metabolic process	10	1.22249	0.404159	Q99755, Q9NZK7, P51178, Q8TBF5, Q9NRA0, Q9NXE4, Q96Q15, O60331, P29218, Q9UHH9	569	190	13528	1.25132	1	0.993768	99.9887
GOTERM_BP_FAT	GO:0019637~organophosphate metabolic process	10	1.22249	0.46429	Q99755, Q9NZK7, P51178, Q8TBF5, Q9NRA0, Q9NXE4, Q96Q15, O60331, P29218, Q9UHH9	569	200	13528	1.18875	1	0.995623	99.9983
GOTERM_BP_FAT	GO:0006650~glycerophospholipid metabolic process	6	0.733496	0.555836	Q99755, Q8TBF5, Q96Q15, O60331, P29218, Q9UHH9	569	118	13528	1.2089	1	0.997773	99.9999
GOTERM_BP_FAT	GO:0046486~glycerolipid metabolic process	6	0.733496	0.815741	Q99755, Q8TBF5, Q96Q15, O60331, P29218, Q9UHH9	569	162	13528	0.880557	1	0.999878	100
Annotation Cluster 59	Enrichment Score: 0.6872419804466904
Category	Term	Count	%	PValue	Genes	List Total	Pop Hits	Pop Total	Fold Enrichment	Bonferroni	Benjamini	FDR
SP_PIR_KEYWORDS	osteogenesis	5	0.611247	0.0149557	Q16610, Q6WN34, P13497, Q9NR12, P01344	817	23	19235	5.11814	0.999388	0.309222	19.462
GOTERM_BP_FAT	GO:0051216~cartilage development	5	0.611247	0.37726	Q6WN34, P13497, P10827, Q16539, O75829	569	74	13528	1.60642	1	0.992443	99.9755
GOTERM_BP_FAT	GO:0001503~ossification	6	0.733496	0.532763	Q6WN34, P13497, P10827, Q9NR12, Q9Y2T1, P01344	569	115	13528	1.24044	1	0.997188	99.9998
GOTERM_BP_FAT	GO:0060348~bone development	6	0.733496	0.592993	Q6WN34, P13497, P10827, Q9NR12, Q9Y2T1, P01344	569	123	13528	1.15976	1	0.998373	100
Annotation Cluster 60	Enrichment Score: 0.685936155448267
Category	Term	Count	%	PValue	Genes	List Total	Pop Hits	Pop Total	Fold Enrichment	Bonferroni	Benjamini	FDR
GOTERM_MF_FAT	GO:0046983~protein dimerization activity	31	3.78973	0.104397	Q9H190, P36897, Q92692, P13533, Q9BY67, Q9C093, P42892, Q14494, O60675, Q9C026, Q92481, Q3V6T2, Q9Y2D1, P49715, Q14568, Q86VE0, Q08043, P18847, P10827, Q96RD7, P00390, Q01196, P19838, P35579, Q9H161, Q9NRA1, P37173, P35638, P53539, P15407, P29590	565	542	12983	1.31428	1	0.852863	81.2147
GOTERM_MF_FAT	GO:0042803~protein homodimerization activity	18	2.20049	0.289281	Q9H190, Q08043, Q92692, P10827, P00390, Q01196, P13533, P19838, Q9BY67, P35579, Q9NRA1, P42892, Q9C026, Q3V6T2, Q14568, P49715, P29590, Q86VE0	565	334	12983	1.23838	1	0.965564	99.4364
GOTERM_MF_FAT	GO:0042802~identical protein binding	32	3.91198	0.289856	Q9H190, Q92692, P13533, Q9H0F6, Q9BY67, P29218, P42892, P38398, Q9C026, Q3V6T2, P49715, Q14568, Q86VE0, Q8IY63, Q08043, P18847, P10827, P00390, Q29RF7, Q01196, P19838, Q92851, P55345, P35579, Q2QGD7, Q9NRA1, P22234, P07910, Q04206, Q00978, P13796, P29590	565	640	12983	1.14894	1	0.964264	99.4433
Annotation Cluster 61	Enrichment Score: 0.6730117301894719
Category	Term	Count	%	PValue	Genes	List Total	Pop Hits	Pop Total	Fold Enrichment	Bonferroni	Benjamini	FDR
GOTERM_BP_FAT	GO:0043066~negative regulation of apoptosis	21	2.56724	0.112708	Q13268, P36897, P18583, P49768, Q15811, Q9BZZ5, Q9NRA0, Q96EY1, P19838, Q12778, P01344, O75030, P09958, Q92731, P09211, P56177, Q04206, Q9BQE4, Q7L5Y9, Q96JY0, Q9Y2D1	569	354	13528	1.41038	1	0.97449	87.7425
GOTERM_BP_FAT	GO:0042981~regulation of apoptosis	42	5.13447	0.113608	P36897, P42224, P49768, Q15811, Q96EY1, Q12778, Q9BY67, O75030, Q9BY49, Q9UHH9, P09958, Q96BI3, P38398, Q9BQE4, Q96JY0, Q9Y2D1, Q15375, Q13268, P18583, Q08043, Q9UM63, Q9BZZ5, Q9NRA0, P19838, Q92851, P01344, P50591, Q9H161, Q14155, P00709, P16455, Q96IL0, Q92731, P09211, P35638, Q04206, Q5JSP0, P56177, P13631, Q7L5Y9, P15407, P29590	569	804	13528	1.24198	1	0.974086	87.959
GOTERM_BP_FAT	GO:0043069~negative regulation of programmed cell death	21	2.56724	0.122421	Q13268, P36897, P18583, P49768, Q15811, Q9BZZ5, Q9NRA0, Q96EY1, P19838, Q12778, P01344, O75030, P09958, Q92731, P09211, P56177, Q04206, Q9BQE4, Q7L5Y9, Q96JY0, Q9Y2D1	569	359	13528	1.39074	1	0.976833	89.8961
GOTERM_BP_FAT	GO:0043067~regulation of programmed cell death	42	5.13447	0.123812	P36897, P42224, P49768, Q15811, Q96EY1, Q12778, Q9BY67, O75030, Q9BY49, Q9UHH9, P09958, Q96BI3, P38398, Q9BQE4, Q96JY0, Q9Y2D1, Q15375, Q13268, P18583, Q08043, Q9UM63, Q9BZZ5, Q9NRA0, P19838, Q92851, P01344, P50591, Q9H161, Q14155, P00709, P16455, Q96IL0, Q92731, P09211, P35638, Q04206, Q5JSP0, P56177, P13631, Q7L5Y9, P15407, P29590	569	812	13528	1.22974	1	0.976841	90.1735
GOTERM_BP_FAT	GO:0060548~negative regulation of cell death	21	2.56724	0.124614	Q13268, P36897, P18583, P49768, Q15811, Q9BZZ5, Q9NRA0, Q96EY1, P19838, Q12778, P01344, O75030, P09958, Q92731, P09211, P56177, Q04206, Q9BQE4, Q7L5Y9, Q96JY0, Q9Y2D1	569	360	13528	1.38688	1	0.976409	90.3304
GOTERM_BP_FAT	GO:0010941~regulation of cell death	42	5.13447	0.129643	P36897, P42224, P49768, Q15811, Q96EY1, Q12778, Q9BY67, O75030, Q9BY49, Q9UHH9, P09958, Q96BI3, P38398, Q9BQE4, Q96JY0, Q9Y2D1, Q15375, Q13268, P18583, Q08043, Q9UM63, Q9BZZ5, Q9NRA0, P19838, Q92851, P01344, P50591, Q9H161, Q14155, P00709, P16455, Q96IL0, Q92731, P09211, P35638, Q04206, Q5JSP0, P56177, P13631, Q7L5Y9, P15407, P29590	569	815	13528	1.22522	1	0.977082	91.2604
GOTERM_BP_FAT	GO:0006916~anti-apoptosis	12	1.46699	0.248772	P18583, P36897, Q92731, P09211, P49768, Q9BZZ5, Q04206, Q9NRA0, P19838, Q9BQE4, Q12778, Q9Y2D1	569	206	13528	1.38495	1	0.988597	99.3402
GOTERM_BP_FAT	GO:0043065~positive regulation of apoptosis	21	2.56724	0.343504	P36897, P42224, Q9UM63, P49768, Q15811, Q96EY1, Q92851, P50591, Q9BY67, Q9UHH9, Q14155, P00709, Q96BI3, Q96IL0, P38398, P35638, Q5JSP0, P13631, Q15375, P15407, P29590	569	430	13528	1.16111	1	0.992469	99.9381
GOTERM_BP_FAT	GO:0043068~positive regulation of programmed cell death	21	2.56724	0.362842	P36897, P42224, Q9UM63, P49768, Q15811, Q96EY1, Q92851, P50591, Q9BY67, Q9UHH9, Q14155, P00709, Q96BI3, Q96IL0, P38398, P35638, Q5JSP0, P13631, Q15375, P15407, P29590	569	433	13528	1.15306	1	0.992408	99.9634
GOTERM_BP_FAT	GO:0010942~positive regulation of cell death	21	2.56724	0.36659	P36897, P42224, Q9UM63, P49768, Q15811, Q96EY1, Q92851, P50591, Q9BY67, Q9UHH9, Q14155, P00709, Q96BI3, Q96IL0, P38398, P35638, Q5JSP0, P13631, Q15375, P15407, P29590	569	435	13528	1.14776	1	0.992717	99.967
GOTERM_BP_FAT	GO:0006917~induction of apoptosis	15	1.83374	0.481371	P36897, P42224, Q9UM63, P49768, Q15811, P50591, Q92851, Q9BY67, Q14155, P00709, Q96BI3, Q96IL0, P38398, Q5JSP0, P29590	569	320	13528	1.11446	1	0.995807	99.999
GOTERM_BP_FAT	GO:0012502~induction of programmed cell death	15	1.83374	0.489158	P36897, P42224, Q9UM63, P49768, Q15811, P50591, Q92851, Q9BY67, Q14155, P00709, Q96BI3, Q96IL0, P38398, Q5JSP0, P29590	569	321	13528	1.11098	1	0.996084	99.9992
Annotation Cluster 62	Enrichment Score: 0.6540849723892904
Category	Term	Count	%	PValue	Genes	List Total	Pop Hits	Pop Total	Fold Enrichment	Bonferroni	Benjamini	FDR
INTERPRO	IPR004088:K Homology, type 1	4	0.488998	0.164691	Q06787, P57721, Q9Y2W6, Q15637	711	33	16659	2.84005	1	0.949138	94.3904
INTERPRO	IPR018111:K Homology, type 1, subgroup	4	0.488998	0.18607	Q06787, P57721, Q9Y2W6, Q15637	711	35	16659	2.67776	1	0.961678	96.2959
INTERPRO	IPR004087:K Homology	4	0.488998	0.208117	Q06787, P57721, Q9Y2W6, Q15637	711	37	16659	2.53301	1	0.969711	97.6135
UP_SEQ_FEATURE	domain:KH 1	3	0.366748	0.257381	Q06787, P57721, Q9Y2W6	817	23	19113	3.05141	1	0.999754	99.4507
UP_SEQ_FEATURE	domain:KH 2	3	0.366748	0.257381	Q06787, P57721, Q9Y2W6	817	23	19113	3.05141	1	0.999754	99.4507
SMART	SM00322:KH	4	0.488998	0.281633	Q06787, P57721, Q9Y2W6, Q15637	455	37	9079	2.15717	1	0.970348	98.5769
Annotation Cluster 63	Enrichment Score: 0.6356373941732127
Category	Term	Count	%	PValue	Genes	List Total	Pop Hits	Pop Total	Fold Enrichment	Bonferroni	Benjamini	FDR
GOTERM_CC_FAT	GO:0000118~histone deacetylase complex	4	0.488998	0.206961	Q96BD5, Q09028, O60907, Q16576	491	41	12782	2.53976	1	0.823211	96.1112
GOTERM_CC_FAT	GO:0017053~transcriptional repressor complex	4	0.488998	0.206961	Q09028, Q9GZX5, O60907, Q16576	491	41	12782	2.53976	1	0.823211	96.1112
GOTERM_CC_FAT	GO:0016585~chromatin remodeling complex	5	0.611247	0.289275	Q96BD5, Q09028, O60907, Q16576, Q96JY0	491	71	12782	1.83328	1	0.876892	99.1618
Annotation Cluster 64	Enrichment Score: 0.6314565715065865
Category	Term	Count	%	PValue	Genes	List Total	Pop Hits	Pop Total	Fold Enrichment	Bonferroni	Benjamini	FDR
GOTERM_BP_FAT	GO:0048701~embryonic cranial skeleton morphogenesis	3	0.366748	0.173382	P36897, P37173, Q96SF7	569	18	13528	3.96251	1	0.988012	96.4647
GOTERM_BP_FAT	GO:0048568~embryonic organ development	11	1.34474	0.187269	Q01814, P36897, P37173, P43694, P09629, P35638, P13631, P49715, Q15648, Q96SF7, Q9H161	569	172	13528	1.5205	1	0.989457	97.3741
GOTERM_BP_FAT	GO:0048705~skeletal system morphogenesis	8	0.977995	0.191127	P36897, P37173, P13497, P09629, P10827, P49768, Q96SF7, Q9H161	569	112	13528	1.69822	1	0.989241	97.5845
GOTERM_BP_FAT	GO:0048704~embryonic skeletal system morphogenesis	5	0.611247	0.216797	P36897, P37173, P09629, Q96SF7, Q9H161	569	57	13528	2.08553	1	0.988482	98.6286
GOTERM_BP_FAT	GO:0048706~embryonic skeletal system development	6	0.733496	0.221852	P36897, P37173, P09629, P56177, Q96SF7, Q9H161	569	77	13528	1.8526	1	0.988279	98.776
GOTERM_BP_FAT	GO:0048562~embryonic organ morphogenesis	8	0.977995	0.325433	Q01814, P36897, P37173, P43694, P09629, P13631, Q96SF7, Q9H161	569	133	13528	1.43008	1	0.991824	99.9003
GOTERM_BP_FAT	GO:0060021~palate development	3	0.366748	0.391233	P36897, P37173, Q9H161	569	32	13528	2.22891	1	0.993196	99.9835
Annotation Cluster 65	Enrichment Score: 0.6236429071728649
Category	Term	Count	%	PValue	Genes	List Total	Pop Hits	Pop Total	Fold Enrichment	Bonferroni	Benjamini	FDR
GOTERM_BP_FAT	GO:0006979~response to oxidative stress	14	1.71149	0.0208222	Q13268, P42224, P49768, Q29980, Q9Y6D0, O75715, Q7Z2E3, P35638, P05121, Q04206, Q9UJ68, P15407, Q6AZY7, P29590	569	164	13528	2.02958	1	0.855818	30.8822
GOTERM_BP_FAT	GO:0051591~response to cAMP	5	0.611247	0.0983885	P42224, P35613, Q04206, P09871, P15407	569	42	13528	2.83036	1	0.973873	83.7653
GOTERM_BP_FAT	GO:0000302~response to reactive oxygen species	6	0.733496	0.206655	P42224, Q7Z2E3, P35638, P05121, Q04206, P15407	569	75	13528	1.902	1	0.988107	98.2812
GOTERM_BP_FAT	GO:0042542~response to hydrogen peroxide	5	0.611247	0.207917	P42224, Q7Z2E3, P35638, Q04206, P15407	569	56	13528	2.12277	1	0.987624	98.3285
GOTERM_BP_FAT	GO:0009612~response to mechanical stimulus	5	0.611247	0.207917	Q01814, P37173, P42224, Q04206, P15407	569	56	13528	2.12277	1	0.987624	98.3285
GOTERM_BP_FAT	GO:0034097~response to cytokine stimulus	6	0.733496	0.237374	P42224, Q04206, Q96EY1, P02461, P15407, P29590	569	79	13528	1.8057	1	0.987862	99.1406
GOTERM_BP_FAT	GO:0014070~response to organic cyclic substance	8	0.977995	0.246033	Q13085, P36897, P37173, P42224, P30532, Q04206, P15407, P07948	569	121	13528	1.5719	1	0.98895	99.2967
GOTERM_BP_FAT	GO:0009991~response to extracellular stimulus	11	1.34474	0.449218	P37173, P42224, O15294, P49768, P35638, P01008, Q04206, P13631, Q29980, P15407, P07948	569	220	13528	1.18875	1	0.995869	99.9972
GOTERM_BP_FAT	GO:0010035~response to inorganic substance	10	1.22249	0.493984	P02679, P42224, Q7Z2E3, P35638, P35613, P05121, Q04206, P46934, P29218, P15407	569	205	13528	1.15976	1	0.996164	99.9994
GOTERM_BP_FAT	GO:0042493~response to drug	9	1.10024	0.691185	Q13085, P37173, P42224, Q5SR56, P35638, Q04206, P20340, P15407, P07948	569	216	13528	0.990627	1	0.999388	100
GOTERM_BP_FAT	GO:0009615~response to virus	4	0.488998	0.841866	P42224, Q04206, Q00978, P15407	569	109	13528	0.872479	1	0.999924	100
Annotation Cluster 66	Enrichment Score: 0.6209557267527593
Category	Term	Count	%	PValue	Genes	List Total	Pop Hits	Pop Total	Fold Enrichment	Bonferroni	Benjamini	FDR
SP_PIR_KEYWORDS	meiosis	5	0.611247	0.137547	P51955, Q7Z3Z4, Q9Y5K1, Q96JY0, Q8N0S2	817	47	19235	2.50462	1	0.772992	88.0621
GOTERM_BP_FAT	GO:0007126~meiosis	7	0.855746	0.229392	P51955, Q7Z3Z4, Q9Y5K1, Q96JY0, Q8N9W6, P35579, Q8N0S2	569	98	13528	1.69822	1	0.987994	98.9683
GOTERM_BP_FAT	GO:0051327~M phase of meiotic cell cycle	7	0.855746	0.229392	P51955, Q7Z3Z4, Q9Y5K1, Q96JY0, Q8N9W6, P35579, Q8N0S2	569	98	13528	1.69822	1	0.987994	98.9683
GOTERM_BP_FAT	GO:0051321~meiotic cell cycle	7	0.855746	0.243262	P51955, Q7Z3Z4, Q9Y5K1, Q96JY0, Q8N9W6, P35579, Q8N0S2	569	100	13528	1.66425	1	0.988628	99.2499
GOTERM_BP_FAT	GO:0007127~meiosis I	4	0.488998	0.258082	Q9Y5K1, Q96JY0, P35579, Q8N0S2	569	42	13528	2.26429	1	0.989433	99.4699
GOTERM_BP_FAT	GO:0000279~M phase	16	1.95599	0.413835	P21127, Q7Z7K6, P51955, Q29RF7, Q9Y5K1, Q8N9W6, P35579, Q00526, Q96FC9, Q7Z3Z4, Q9Y5T5, Q15555, Q96JY0, O95613, Q5TB80, Q8N0S2	569	329	13528	1.15623	1	0.994104	99.9915
Annotation Cluster 67	Enrichment Score: 0.6169630851044774
Category	Term	Count	%	PValue	Genes	List Total	Pop Hits	Pop Total	Fold Enrichment	Bonferroni	Benjamini	FDR
GOTERM_BP_FAT	GO:0032583~regulation of gene-specific transcription	10	1.22249	0.111004	P43694, Q92731, P10827, Q03014, P56177, O60907, P19838, Q92993, P01344, P49715	569	134	13528	1.77426	1	0.975395	87.3227
GOTERM_BP_FAT	GO:0010551~regulation of specific transcription from RNA polymerase II promoter	7	0.855746	0.202469	P10827, Q03014, P56177, O60907, P19838, Q92993, P49715	569	94	13528	1.77048	1	0.988175	98.1149
GOTERM_BP_FAT	GO:0010553~negative regulation of specific transcription from RNA polymerase II promoter	4	0.488998	0.246675	Q03014, O60907, P19838, Q92993	569	41	13528	2.31952	1	0.988431	99.3072
GOTERM_BP_FAT	GO:0032582~negative regulation of gene-specific transcription	4	0.488998	0.327521	Q03014, O60907, P19838, Q92993	569	48	13528	1.98125	1	0.991531	99.9056
GOTERM_MF_FAT	GO:0010843~promoter binding	4	0.488998	0.453025	P10827, O60907, P19838, P49715	565	57	12983	1.61254	1	0.985521	99.9894
Annotation Cluster 68	Enrichment Score: 0.6087446140936363
Category	Term	Count	%	PValue	Genes	List Total	Pop Hits	Pop Total	Fold Enrichment	Bonferroni	Benjamini	FDR
GOTERM_CC_FAT	GO:0044431~Golgi apparatus part	16	1.95599	0.15962	Q9UHG2, Q96KG9, P35613, Q13948, P39880, Q9BSW7, Q8N2H4, P09958, Q9NRA1, P61647, Q11201, Q99755, P51690, Q9NXE4, P53367, Q8N6T3, P10314	491	294	12782	1.41674	1	0.781443	91.2416
GOTERM_CC_FAT	GO:0000139~Golgi membrane	11	1.34474	0.177603	Q11201, Q96KG9, P35613, Q13948, P39880, P53367, Q8N6T3, Q8N2H4, P10314, P61647, P09958, Q9NRA1	491	186	12782	1.53956	1	0.799566	93.5304
GOTERM_CC_FAT	GO:0012505~endomembrane system	31	3.78973	0.526295	Q96KG9, P49768, Q15811, Q13948, P05093, Q8N2H4, P09958, Q11201, P49458, Q15035, Q8WXH0, Q9UQM7, Q9BQE4, P10314, O94901, Q13268, Q9HCS2, Q8TBF5, P35613, P39880, P01344, P61647, Q9NRA1, Q8TF30, P20336, Q99755, P0CAP1, Q9NQ38, Q13555, P53367, Q8N6T3, P29590	491	782	12782	1.03198	1	0.956437	99.9971
Annotation Cluster 69	Enrichment Score: 0.6085557077086655
Category	Term	Count	%	PValue	Genes	List Total	Pop Hits	Pop Total	Fold Enrichment	Bonferroni	Benjamini	FDR
GOTERM_BP_FAT	GO:0042177~negative regulation of protein catabolic process	3	0.366748	0.15829	Q04206, P05129, P09958	569	17	13528	4.1956	1	0.985752	95.1432
GOTERM_BP_FAT	GO:0042176~regulation of protein catabolic process	5	0.611247	0.173558	Q04206, P05129, Q96HU1, P46934, P09958	569	52	13528	2.28606	1	0.987552	96.4779
GOTERM_BP_FAT	GO:0009895~negative regulation of catabolic process	4	0.488998	0.202009	Q04206, P05129, P01344, P09958	569	37	13528	2.57028	1	0.988891	98.0957
GOTERM_BP_FAT	GO:0045732~positive regulation of protein catabolic process	3	0.366748	0.314312	Q96HU1, P46934, P09958	569	27	13528	2.64167	1	0.991369	99.8671
GOTERM_BP_FAT	GO:0009896~positive regulation of catabolic process	4	0.488998	0.339149	Q96HU1, P46934, P01344, P09958	569	49	13528	1.94082	1	0.992242	99.9305
GOTERM_BP_FAT	GO:0009894~regulation of catabolic process	6	0.733496	0.377262	Q04206, P05129, Q96HU1, P46934, P01344, P09958	569	96	13528	1.48594	1	0.992283	99.9755
Annotation Cluster 70	Enrichment Score: 0.6000236433588935
Category	Term	Count	%	PValue	Genes	List Total	Pop Hits	Pop Total	Fold Enrichment	Bonferroni	Benjamini	FDR
KEGG_PATHWAY	hsa00120:Primary bile acid biosynthesis	4	0.488998	0.0220894	Q9Y6A2, Q9BXJ4, P51857, Q99424	198	16	5085	6.42045	0.96571	0.31255	23.4364
GOTERM_BP_FAT	GO:0008206~bile acid metabolic process	4	0.488998	0.0432448	Q9BXJ4, P51857, Q99424, Q04828	569	19	13528	5.00527	1	0.919443	53.9752
REACTOME_PATHWAY	REACT_602:Metabolism of lipids and lipoproteins	7	0.855746	0.524243	Q9Y6A2, Q9BXJ4, Q13085, P13497, P05093, P51857, Q99424	132	150	3398	1.20131	1	0.968778	99.9348
GOTERM_BP_FAT	GO:0006694~steroid biosynthetic process	4	0.488998	0.69862	Q9BXJ4, Q14849, P05093, P51857	569	85	13528	1.11883	1	0.999433	100
GOTERM_BP_FAT	GO:0008202~steroid metabolic process	8	0.977995	0.749523	Q13268, Q9Y6A2, Q9BXJ4, Q14849, P05093, P51857, Q99424, Q04828	569	202	13528	0.941586	1	0.999672	100
SP_PIR_KEYWORDS	lipid metabolism	4	0.488998	0.957593	Q9Y6A2, Q5FVE4, P51857, Q99424	817	151	19235	0.623668	1	0.99974	100
Annotation Cluster 71	Enrichment Score: 0.5909308982974464
Category	Term	Count	%	PValue	Genes	List Total	Pop Hits	Pop Total	Fold Enrichment	Bonferroni	Benjamini	FDR
UP_SEQ_FEATURE	calcium-binding region:1; low affinity	3	0.366748	0.177985	Q9HCY8, P33764, P29034	817	18	19113	3.89902	1	0.999079	96.7544
UP_SEQ_FEATURE	calcium-binding region:2; high affinity	3	0.366748	0.225331	Q9HCY8, P33764, P29034	817	21	19113	3.34202	1	0.999626	98.85
INTERPRO	IPR013787:S100/CaBP-9k-type, calcium binding, subdomain	3	0.366748	0.320687	Q9HCY8, P33764, P29034	711	27	16659	2.60338	1	0.993934	99.795
INTERPRO	IPR001751:S100/CaBP-9k-type, calcium binding	3	0.366748	0.336506	Q9HCY8, P33764, P29034	711	28	16659	2.5104	1	0.994643	99.8594
Annotation Cluster 72	Enrichment Score: 0.5904518034373312
Category	Term	Count	%	PValue	Genes	List Total	Pop Hits	Pop Total	Fold Enrichment	Bonferroni	Benjamini	FDR
GOTERM_CC_FAT	GO:0005694~chromosome	22	2.68949	0.226769	Q9UEY8, P49768, Q7Z7K6, P51955, Q29RF7, Q9UBD5, Q9Y5K1, P46934, Q92993, Q8IY92, Q8N2Z9, Q8N257, Q09028, Q4W5G0, P38398, Q7Z2E3, Q8TDI0, P61956, Q9BYU1, Q96JY0, P57053, Q8N0S2	491	460	12782	1.24504	1	0.838365	97.2711
GOTERM_CC_FAT	GO:0000785~chromatin	11	1.34474	0.238599	Q8N257, Q09028, Q8TDI0, Q7Z2E3, Q29RF7, P46934, Q9BYU1, Q92993, Q96JY0, Q8IY92, P57053	491	200	12782	1.43179	1	0.845457	97.801
GOTERM_CC_FAT	GO:0044427~chromosomal part	18	2.20049	0.31289	P49768, Q7Z7K6, Q29RF7, Q9UBD5, P46934, Q92993, Q8IY92, Q8N2Z9, Q8N257, Q09028, Q4W5G0, Q7Z2E3, Q8TDI0, P61956, Q9BYU1, Q96JY0, P57053, Q8N0S2	491	386	12782	1.21395	1	0.889564	99.4778
Annotation Cluster 73	Enrichment Score: 0.5822787571456446
Category	Term	Count	%	PValue	Genes	List Total	Pop Hits	Pop Total	Fold Enrichment	Bonferroni	Benjamini	FDR
GOTERM_BP_FAT	GO:0030031~cell projection assembly	11	1.34474	0.00242706	Q8TAM2, Q9NRF2, P60953, Q9ULK5, Q8TCX1, Q5JSP0, P53365, Q9H0F7, Q3V6T2, O43312, O95613	569	83	13528	3.15091	0.997018	0.620602	4.17578
GOTERM_BP_FAT	GO:0042384~cilium assembly	5	0.611247	0.0282902	Q8TAM2, Q9ULK5, Q8TCX1, Q9H0F7, O95613	569	28	13528	4.24554	1	0.867323	39.5736
GOTERM_BP_FAT	GO:0060271~cilium morphogenesis	5	0.611247	0.0480421	Q8TAM2, Q9ULK5, Q8TCX1, Q9H0F7, O95613	569	33	13528	3.60228	1	0.922793	57.8622
GOTERM_BP_FAT	GO:0030030~cell projection organization	22	2.68949	0.09406	Q8TAM2, Q9UPN3, Q01814, Q96A47, P60953, P26367, Q9ULK5, P46934, Q9P202, P11161, Q9H0F7, P35579, P20336, Q9NRF2, Q8TCX1, Q5JSP0, P53365, Q3V6T2, O43312, O60331, O95613, Q15375	569	368	13528	1.42133	1	0.972169	82.3415
GOTERM_BP_FAT	GO:0032989~cellular component morphogenesis	21	2.56724	0.23298	Q8TAM2, Q9UPN3, Q01814, Q96A47, P57796, P60953, P26367, Q9ULK5, P48059, P13533, P11161, Q9H0F7, Q6A555, P35579, P20336, Q8TCX1, O60331, O95613, Q96JY0, Q15375, P82279	569	397	13528	1.25762	1	0.988552	99.0494
GOTERM_BP_FAT	GO:0000902~cell morphogenesis	19	2.32274	0.24319	Q8TAM2, Q9UPN3, Q01814, Q96A47, P57796, P60953, P26367, Q9ULK5, P48059, P11161, Q9H0F7, P35579, P20336, Q8TCX1, O60331, O95613, Q96JY0, Q15375, P82279	569	356	13528	1.26889	1	0.98895	99.2487
GOTERM_BP_FAT	GO:0048858~cell projection morphogenesis	12	1.46699	0.459929	Q8TAM2, P20336, Q9UPN3, Q96A47, P26367, Q9ULK5, Q8TCX1, Q9H0F7, P11161, O60331, O95613, Q15375	569	245	13528	1.16449	1	0.996	99.998
GOTERM_BP_FAT	GO:0032990~cell part morphogenesis	12	1.46699	0.518133	Q8TAM2, P20336, Q9UPN3, Q96A47, P26367, Q9ULK5, Q8TCX1, Q9H0F7, P11161, O60331, O95613, Q15375	569	256	13528	1.11446	1	0.996808	99.9997
GOTERM_BP_FAT	GO:0048667~cell morphogenesis involved in neuron differentiation	9	1.10024	0.655517	P20336, Q9UPN3, Q96A47, Q01814, P57796, P26367, P11161, O60331, Q15375	569	209	13528	1.02381	1	0.999111	100
GOTERM_BP_FAT	GO:0030182~neuron differentiation	18	2.20049	0.666342	Q9UPN3, Q01814, Q96A47, P36897, P57796, P60953, P26367, P49768, Q13948, P46934, Q9P202, P39880, P11161, P20336, P56177, O60331, Q15375, P40426, P82279	569	438	13528	0.977057	1	0.999205	100
GOTERM_BP_FAT	GO:0048666~neuron development	14	1.71149	0.671403	Q9UPN3, Q96A47, Q01814, P57796, P26367, P49768, P46934, P11161, Q9P202, P20336, O60331, P40426, Q15375, P82279	569	339	13528	0.98186	1	0.999237	100
GOTERM_BP_FAT	GO:0000904~cell morphogenesis involved in differentiation	10	1.22249	0.701403	P20336, Q9UPN3, Q96A47, Q01814, P57796, P26367, P11161, O60331, Q15375, P35579	569	244	13528	0.974387	1	0.999454	100
GOTERM_BP_FAT	GO:0007409~axonogenesis	7	0.855746	0.825837	P20336, Q9UPN3, Q96A47, P26367, P11161, O60331, Q15375	569	193	13528	0.862307	1	0.999896	100
GOTERM_BP_FAT	GO:0007411~axon guidance	4	0.488998	0.832683	Q96A47, P26367, P11161, Q15375	569	107	13528	0.888787	1	0.999909	100
GOTERM_BP_FAT	GO:0048812~neuron projection morphogenesis	7	0.855746	0.887936	P20336, Q9UPN3, Q96A47, P26367, P11161, O60331, Q15375	569	213	13528	0.781339	1	0.999973	100
GOTERM_BP_FAT	GO:0031175~neuron projection development	8	0.977995	0.917092	P20336, Q9UPN3, Q96A47, P26367, P46934, P11161, O60331, Q15375	569	256	13528	0.74297	1	0.999988	100
Annotation Cluster 74	Enrichment Score: 0.5804233638677683
Category	Term	Count	%	PValue	Genes	List Total	Pop Hits	Pop Total	Fold Enrichment	Bonferroni	Benjamini	FDR
BIOCARTA	h_nthiPathway:NFkB activation by Nontypeable Hemophilus influenzae	5	0.611247	0.0328337	P36897, P37173, Q04206, Q16539, P19838	76	24	1437	3.93914	0.993087	0.916855	32.8479
GOTERM_BP_FAT	GO:0051094~positive regulation of developmental process	11	1.34474	0.735854	P19438, P37173, P26367, P43694, Q04206, Q01196, Q9NR12, Q16539, P19838, P01344, P07948	569	278	13528	0.940739	1	0.999624	100
GOTERM_BP_FAT	GO:0045597~positive regulation of cell differentiation	9	1.10024	0.750962	P37173, P26367, Q04206, Q01196, Q9NR12, Q16539, P19838, P01344, P07948	569	229	13528	0.93439	1	0.99967	100
Annotation Cluster 75	Enrichment Score: 0.577155184396312
Category	Term	Count	%	PValue	Genes	List Total	Pop Hits	Pop Total	Fold Enrichment	Bonferroni	Benjamini	FDR
GOTERM_MF_FAT	GO:0008200~ion channel inhibitor activity	3	0.366748	0.151557	P46934, Q14500	565	16	12983	4.30852	1	0.904869	91.7294
GOTERM_MF_FAT	GO:0016248~channel inhibitor activity	3	0.366748	0.167071	P46934, Q14500	565	17	12983	4.05508	1	0.919371	93.7483
GOTERM_MF_FAT	GO:0016247~channel regulator activity	3	0.366748	0.732922	P46934, Q14500	565	59	12983	1.16841	1	0.999073	100
Annotation Cluster 76	Enrichment Score: 0.5767826634396412
Category	Term	Count	%	PValue	Genes	List Total	Pop Hits	Pop Total	Fold Enrichment	Bonferroni	Benjamini	FDR
GOTERM_BP_FAT	GO:0032868~response to insulin stimulus	9	1.10024	0.0590518	O15440, P42224, Q92569, O15530, Q04206, P11161, Q12778, P01344, P07948	569	100	13528	2.13975	1	0.935958	65.6449
GOTERM_BP_FAT	GO:0043434~response to peptide hormone stimulus	10	1.22249	0.199397	O15440, P42224, Q92569, O15530, P35613, Q04206, P11161, Q12778, P01344, P07948	569	154	13528	1.54383	1	0.989002	97.9832
GOTERM_BP_FAT	GO:0010033~response to organic substance	36	4.40098	0.207462	P36897, Q5TAX3, P42224, O15440, P50151, Q12929, P09871, Q96EY1, Q12778, P02461, Q8NFZ6, Q92569, O15530, P38398, Q9BQE4, Q9UPY3, Q14568, P07948, P51164, P31323, P10827, Q96RD7, P30532, O75953, P35613, P11161, P01344, P19438, Q13085, P37173, Q92731, P35638, Q04206, Q16539, Q9H1X3, P15407, P29590	569	721	13528	1.1871	1	0.987917	98.3116
KEGG_PATHWAY	hsa04960:Aldosterone-regulated sodium reabsorption	4	0.488998	0.211011	Q92569, O15530, P05129, P01344	198	41	5085	2.50554	1	0.696665	94.1191
GOTERM_BP_FAT	GO:0032869~cellular response to insulin stimulus	5	0.611247	0.319502	P42224, Q92569, O15530, Q12778, P01344	569	68	13528	1.74816	1	0.991332	99.8837
GOTERM_BP_FAT	GO:0032870~cellular response to hormone stimulus	8	0.977995	0.325433	P42224, Q92569, O15530, P31323, P10827, P50151, Q12778, P01344, Q9H1X3	569	133	13528	1.43008	1	0.991824	99.9003
KEGG_PATHWAY	hsa04150:mTOR signaling pathway	4	0.488998	0.327269	Q92569, O15530, Q9UK32, P01344	198	52	5085	1.97552	1	0.767752	99.1255
GOTERM_BP_FAT	GO:0009719~response to endogenous stimulus	20	2.44499	0.345915	P51164, P36897, P42224, O15440, P31323, P10827, P35613, P50151, P11161, Q12778, P01344, P37173, Q92731, O15530, Q92569, P38398, P35638, Q04206, P15407, Q9H1X3, P07948	569	405	13528	1.17408	1	0.992254	99.942
GOTERM_BP_FAT	GO:0009725~response to hormone stimulus	18	2.20049	0.377431	P36897, O15440, P42224, P31323, P10827, P35613, P50151, P11161, Q12778, P01344, P37173, Q92731, O15530, Q92569, P38398, Q04206, P15407, Q9H1X3, P07948	569	367	13528	1.16608	1	0.992143	99.9756
KEGG_PATHWAY	hsa04910:Insulin signaling pathway	7	0.855746	0.425575	Q8TD86, Q13085, Q92569, O15530, P31323, Q12778, P01344	198	135	5085	1.33165	1	0.81255	99.8677
GOTERM_BP_FAT	GO:0008286~insulin receptor signaling pathway	3	0.366748	0.464058	Q92569, Q12778, P01344	569	37	13528	1.92771	1	0.995778	99.9982
Annotation Cluster 77	Enrichment Score: 0.570002663494298
Category	Term	Count	%	PValue	Genes	List Total	Pop Hits	Pop Total	Fold Enrichment	Bonferroni	Benjamini	FDR
GOTERM_MF_FAT	GO:0031267~small GTPase binding	8	0.977995	0.14956	Q8TEU7, Q9BST9, Q5JSP0, Q9NRA0, Q96HU1, P53365, Q7Z6J2, Q9H2D6	565	101	12983	1.8201	1	0.906072	91.4292
GOTERM_MF_FAT	GO:0051020~GTPase binding	8	0.977995	0.195511	Q8TEU7, Q9BST9, Q5JSP0, Q9NRA0, Q96HU1, P53365, Q7Z6J2, Q9H2D6	565	109	12983	1.68651	1	0.929124	96.3086
GOTERM_MF_FAT	GO:0017016~Ras GTPase binding	6	0.733496	0.361713	Q8TEU7, Q9BST9, Q9NRA0, Q96HU1, P53365, Q9H2D6	565	91	12983	1.51508	1	0.974841	99.8896
GOTERM_MF_FAT	GO:0017048~Rho GTPase binding	3	0.366748	0.49618	Q9BST9, P53365, Q9H2D6	565	38	12983	1.81411	1	0.990281	99.9969
Annotation Cluster 78	Enrichment Score: 0.5590322017641046
Category	Term	Count	%	PValue	Genes	List Total	Pop Hits	Pop Total	Fold Enrichment	Bonferroni	Benjamini	FDR
GOTERM_BP_FAT	GO:0032259~methylation	7	0.855746	0.0993688	Q15910, Q8WVE0, Q9UET6, Q7Z3Z4, P20340, Q96JY0, P55345	569	76	13528	2.18981	1	0.972064	84.0724
GOTERM_BP_FAT	GO:0043414~biopolymer methylation	6	0.733496	0.163382	Q15910, Q9UET6, Q7Z3Z4, P20340, Q96JY0, P55345	569	69	13528	2.0674	1	0.985397	95.6338
GOTERM_BP_FAT	GO:0006730~one-carbon metabolic process	8	0.977995	0.191127	Q9H903, Q15910, Q8WVE0, Q9UET6, Q7Z3Z4, P20340, Q96JY0, P55345	569	112	13528	1.69822	1	0.989241	97.5845
GOTERM_BP_FAT	GO:0008213~protein amino acid alkylation	3	0.366748	0.491728	Q15910, P20340, P55345	569	39	13528	1.82885	1	0.996171	99.9993
GOTERM_BP_FAT	GO:0006479~protein amino acid methylation	3	0.366748	0.491728	Q15910, P20340, P55345	569	39	13528	1.82885	1	0.996171	99.9993
SP_PIR_KEYWORDS	methyltransferase	7	0.855746	0.589632	P16455, Q15910, Q8WVE0, Q9UET6, Q9NV79, P55345, Q6P1Q9	817	146	19235	1.1288	1	0.976196	99.9997
Annotation Cluster 79	Enrichment Score: 0.5559186114409624
Category	Term	Count	%	PValue	Genes	List Total	Pop Hits	Pop Total	Fold Enrichment	Bonferroni	Benjamini	FDR
KEGG_PATHWAY	hsa05214:Glioma	6	0.733496	0.0957717	Q01094, Q8TD86, Q92569, Q9UQM7, P05129, Q13555	198	63	5085	2.44589	1	0.515137	69.9885
KEGG_PATHWAY	hsa04916:Melanogenesis	7	0.855746	0.184425	Q14332, Q8TD86, Q9UQM7, P05129, Q13555, Q9UP38, O75030	198	99	5085	1.81589	1	0.680218	91.2599
KEGG_PATHWAY	hsa04720:Long-term potentiation	5	0.611247	0.269268	Q8TD86, Q9UQM7, Q9UK32, P05129, Q13555	198	68	5085	1.88837	1	0.712513	97.6494
KEGG_PATHWAY	hsa04020:Calcium signaling pathway	8	0.977995	0.527521	Q01814, Q8TD86, P51178, Q9UQM7, P05129, Q13555, Q9NRA0, P25100	198	176	5085	1.16736	1	0.867567	99.9872
KEGG_PATHWAY	hsa04012:ErbB signaling pathway	4	0.488998	0.662104	Q92569, Q9UQM7, P05129, Q13555	198	87	5085	1.18077	1	0.913303	99.9998
Annotation Cluster 80	Enrichment Score: 0.5497654901716633
Category	Term	Count	%	PValue	Genes	List Total	Pop Hits	Pop Total	Fold Enrichment	Bonferroni	Benjamini	FDR
GOTERM_BP_FAT	GO:0030522~intracellular receptor-mediated signaling pathway	8	0.977995	0.0376299	Q9Y2X0, Q92731, P38398, P46934, Q92993, P13631, Q15648, P29590	569	75	13528	2.536	1	0.899204	48.9965
GOTERM_BP_FAT	GO:0030518~steroid hormone receptor signaling pathway	6	0.733496	0.0955557	Q9Y2X0, Q92731, P38398, P46934, Q92993, Q15648	569	58	13528	2.45949	1	0.972323	82.8463
GOTERM_BP_FAT	GO:0030521~androgen receptor signaling pathway	4	0.488998	0.191155	Q9Y2X0, P38398, Q92993, Q15648	569	36	13528	2.64167	1	0.988809	97.586
GOTERM_MF_FAT	GO:0003713~transcription coactivator activity	13	1.58924	0.221195	Q9Y2X0, P46937, Q92993, P78545, Q92731, P38398, Q58WW2, Q92481, Q9Y5T5, Q9Y463, Q15544, Q15648, P29590	565	214	12983	1.39591	1	0.93703	97.7433
GOTERM_MF_FAT	GO:0035257~nuclear hormone receptor binding	6	0.733496	0.242519	Q9Y2X0, P38398, Q92993, P13631, Q15544, Q15648	565	77	12983	1.79055	1	0.949298	98.5187
GOTERM_MF_FAT	GO:0042809~vitamin D receptor binding	3	0.366748	0.263847	Q9Y2X0, Q15544, Q15648	565	23	12983	2.99723	1	0.955208	99.0394
GOTERM_MF_FAT	GO:0051427~hormone receptor binding	6	0.733496	0.335642	Q9Y2X0, P38398, Q92993, P13631, Q15544, Q15648	565	88	12983	1.56673	1	0.970163	99.7974
GOTERM_MF_FAT	GO:0046966~thyroid hormone receptor binding	3	0.366748	0.407891	Q9Y2X0, Q15544, Q15648	565	32	12983	2.15426	1	0.978196	99.9646
GOTERM_BP_FAT	GO:0006367~transcription initiation from RNA polymerase II promoter	3	0.366748	0.785397	Q9Y2X0, Q15544, Q15648	569	68	13528	1.0489	1	0.999798	100
GOTERM_BP_FAT	GO:0006352~transcription initiation	3	0.366748	0.868937	Q9Y2X0, Q15544, Q15648	569	83	13528	0.859339	1	0.99996	100
REACTOME_PATHWAY	REACT_71:Gene Expression	8	0.977995	0.986357	Q9Y2X0, Q71SY5, P07910, P52298, Q8IYD1, Q14240, Q15544, Q15648	132	350	3398	0.588398	1	0.999904	100
Annotation Cluster 81	Enrichment Score: 0.5449263648508164
Category	Term	Count	%	PValue	Genes	List Total	Pop Hits	Pop Total	Fold Enrichment	Bonferroni	Benjamini	FDR
SP_PIR_KEYWORDS	Serine protease	12	1.46699	0.0301522	Q6ZWK6, P02788, P16519, O75783, Q04756, Q9Y337, P09871, Q9Y5Y6, Q86TI2, P21128, P09958, P08519	817	136	19235	2.07736	1	0.394127	35.5809
GOTERM_MF_FAT	GO:0008236~serine-type peptidase activity	13	1.58924	0.0874279	P02788, P16519, Q9Y337, P09871, Q9Y5Y6, Q86TI2, P21128, P09958, P08519, Q6ZWK6, O75783, P05121, Q04756	565	178	12983	1.67822	1	0.835532	75.0288
GOTERM_MF_FAT	GO:0017171~serine hydrolase activity	13	1.58924	0.0930874	P02788, P16519, Q9Y337, P09871, Q9Y5Y6, Q86TI2, P21128, P09958, P08519, Q6ZWK6, O75783, P05121, Q04756	565	180	12983	1.65958	1	0.839413	77.277
GOTERM_MF_FAT	GO:0004252~serine-type endopeptidase activity	11	1.34474	0.133464	Q6ZWK6, P02788, P16519, O75783, Q04756, P05121, Q9Y337, P09871, Q9Y5Y6, P09958, P08519	565	154	12983	1.64134	1	0.89193	88.6103
SP_PIR_KEYWORDS	serine proteinase	5	0.611247	0.195385	P16519, Q04756, P09871, P09958, P08519	817	54	19235	2.17995	1	0.811339	95.5955
SP_PIR_KEYWORDS	Protease	25	3.05623	0.242068	P16519, P40306, P49768, Q9Y337, P09871, Q86TI2, P09958, P42892, P28062, O75783, Q9H4A9, Q9Y5T5, Q6UB28, P02788, Q9Y5Y6, P21128, Q92851, P08519, Q86UV5, Q6ZWK6, P13497, O43895, Q9NQ38, Q04756, P09668	817	484	19235	1.21609	1	0.852909	98.1334
GOTERM_MF_FAT	GO:0004175~endopeptidase activity	19	2.32274	0.371493	P02788, P16519, P40306, P49768, Q9Y337, P09871, Q9Y5Y6, Q92851, P09958, P08519, Q6ZWK6, P42892, P28062, P13497, O75783, Q04756, P05121, P09668, Q9Y5T5	565	375	12983	1.16426	1	0.974902	99.9126
INTERPRO	IPR001314:Peptidase S1A, chymotrypsin	6	0.733496	0.457056	Q6ZWK6, Q04756, Q9Y337, P09871, Q9Y5Y6, P08519	711	104	16659	1.35175	1	0.998321	99.9943
UP_SEQ_FEATURE	active site:Charge relay system	10	1.22249	0.460007	Q8N9L9, Q6ZWK6, P16519, Q04756, Q9Y337, P09871, Q9Y5Y6, Q86TI2, P09958, P08519	817	196	19113	1.19358	1	0.999991	99.9979
INTERPRO	IPR018114:Peptidase S1/S6, chymotrypsin/Hap, active site	6	0.733496	0.465384	Q6ZWK6, Q04756, Q9Y337, P09871, Q9Y5Y6, P08519	711	105	16659	1.33888	1	0.998188	99.9956
UP_SEQ_FEATURE	domain:Peptidase S1	6	0.733496	0.475155	Q6ZWK6, Q04756, Q9Y337, P09871, Q9Y5Y6, P08519	817	106	19113	1.3242	1	0.999993	99.9987
GOTERM_MF_FAT	GO:0008233~peptidase activity	26	3.17848	0.524766	P16519, P40306, P49768, Q9Y337, P09871, Q86TI2, P09958, P42892, P28062, O75783, P05121, Q9H4A9, Q9Y5T5, Q6UB28, P02788, Q9Y5Y6, P21128, Q92851, P08519, Q86UV5, Q6ZWK6, O43895, P13497, Q9NQ38, Q04756, P09668	565	574	12983	1.04085	1	0.992825	99.9987
GOTERM_MF_FAT	GO:0070011~peptidase activity, acting on L-amino acid peptides	25	3.05623	0.526769	P16519, P40306, P49768, Q9Y337, P09871, Q86TI2, P09958, P42892, P28062, O75783, P05121, Q9H4A9, Q9Y5T5, Q6UB28, P02788, Q9Y5Y6, P21128, Q92851, P08519, Q86UV5, Q6ZWK6, P13497, O43895, Q04756, P09668	565	549	12983	1.04639	1	0.992704	99.9988
INTERPRO	IPR001254:Peptidase S1 and S6, chymotrypsin/Hap	6	0.733496	0.553829	Q6ZWK6, Q04756, Q9Y337, P09871, Q9Y5Y6, P08519	711	116	16659	1.21192	1	0.99903	99.9998
SP_PIR_KEYWORDS	hydrolase	64	7.82396	0.670601	Q9H903, Q99519, P40306, P51178, Q8IXI2, Q14240, Q86TI2, Q63HR2, Q9NZK7, P28062, Q9H4A9, Q01433, Q9Y5T5, Q86X76, Q6P158, Q86UY8, P51164, Q8IYB7, P02788, Q9UI32, P21128, Q6ZWK6, Q9NZJ9, P13497, Q8TDI0, O43280, Q96FC9, P09668, Q96L91, Q8N9L9, Q15678, Q8N0Y7, Q01814, P16519, Q96IV0, P49768, Q9Y337, Q9Y5K1, P13533, P09871, Q9Y251, P29218, P09958, Q15735, P42892, P51690, O75783, Q8NDG6, Q9NXE4, Q9UPY3,…	817	1555	19235	0.968991	1	0.984918	100
SMART	SM00020:Tryp_SPc	6	0.733496	0.695609	Q6ZWK6, Q04756, Q9Y337, P09871, Q9Y5Y6, P08519	455	116	9079	1.0321	1	0.996968	100
Annotation Cluster 82	Enrichment Score: 0.5403475186903122
Category	Term	Count	%	PValue	Genes	List Total	Pop Hits	Pop Total	Fold Enrichment	Bonferroni	Benjamini	FDR
UP_SEQ_FEATURE	repeat:Kelch 4	6	0.733496	0.178729	Q8IXQ5, Q5VTJ3, Q96G42, Q96PQ7, Q2TBA0, Q6P3S6	817	70	19113	2.00521	1	0.999008	96.8053
SP_PIR_KEYWORDS	kelch repeat	6	0.733496	0.182756	Q8IXQ5, Q5VTJ3, Q96G42, Q96PQ7, Q2TBA0, Q6P3S6	817	71	19235	1.98959	1	0.802983	94.4913
UP_SEQ_FEATURE	repeat:Kelch 1	6	0.733496	0.186035	Q8IXQ5, Q5VTJ3, Q96G42, Q96PQ7, Q2TBA0, Q6P3S6	817	71	19113	1.97697	1	0.999192	97.2676
UP_SEQ_FEATURE	repeat:Kelch 3	6	0.733496	0.186035	Q8IXQ5, Q5VTJ3, Q96G42, Q96PQ7, Q2TBA0, Q6P3S6	817	71	19113	1.97697	1	0.999192	97.2676
UP_SEQ_FEATURE	repeat:Kelch 2	6	0.733496	0.186035	Q8IXQ5, Q5VTJ3, Q96G42, Q96PQ7, Q2TBA0, Q6P3S6	817	71	19113	1.97697	1	0.999192	97.2676
INTERPRO	IPR013089:Kelch related	6	0.733496	0.246786	Q8IXQ5, Q14494, Q96G42, Q96PQ7, Q2TBA0, O43791	711	79	16659	1.77952	1	0.982216	98.9292
UP_SEQ_FEATURE	repeat:Kelch 5	5	0.611247	0.310996	Q8IXQ5, Q5VTJ3, Q96G42, Q96PQ7, Q2TBA0	817	66	19113	1.77228	1	0.999932	99.8519
INTERPRO	IPR015915:Kelch-type beta propeller	5	0.611247	0.33912	Q8IXQ5, Q96G42, Q96PQ7, Q2TBA0, Q6P3S6	711	69	16659	1.69785	1	0.994591	99.868
INTERPRO	IPR006652:Kelch repeat type 1	5	0.611247	0.33912	Q8IXQ5, Q96G42, Q96PQ7, Q2TBA0, Q6P3S6	711	69	16659	1.69785	1	0.994591	99.868
INTERPRO	IPR011705:BTB/Kelch-associated	4	0.488998	0.429159	Q8IXQ5, Q96PQ7, Q2TBA0, Q9P203	711	56	16659	1.6736	1	0.998244	99.9873
SMART	SM00612:Kelch	5	0.611247	0.455461	Q8IXQ5, Q96G42, Q96PQ7, Q2TBA0, Q6P3S6	455	69	9079	1.44593	1	0.992586	99.9596
PIR_SUPERFAMILY	PIRSF037037:Kelch-like_protein_gigaxonin	3	0.366748	0.494687	Q8IXQ5, Q96PQ7, Q2TBA0	298	41	7396	1.81601	1	1	99.9902
INTERPRO	IPR017096:Kelch-like protein, gigaxonin	3	0.366748	0.526559	Q8IXQ5, Q96PQ7, Q2TBA0	711	41	16659	1.71442	1	0.998753	99.9994
Annotation Cluster 83	Enrichment Score: 0.5298377037523487
Category	Term	Count	%	PValue	Genes	List Total	Pop Hits	Pop Total	Fold Enrichment	Bonferroni	Benjamini	FDR
INTERPRO	IPR010734:Copine	3	0.366748	0.0535197	Q9HCH3, O95741, Q8IYJ1	711	9	16659	7.81013	1	0.782383	58.5433
UP_SEQ_FEATURE	domain:VWFA	5	0.611247	0.27237	Q13349, Q9HCH3, O95741, Q8IYJ1, P19823	817	62	19113	1.88662	1	0.99981	99.6155
UP_SEQ_FEATURE	domain:C2 1	4	0.488998	0.430249	Q9HCH3, Q9BSW7, O95741, Q8IYJ1	817	56	19113	1.67101	1	0.999987	99.9947
UP_SEQ_FEATURE	domain:C2 2	4	0.488998	0.430249	Q9HCH3, Q9BSW7, O95741, Q8IYJ1	817	56	19113	1.67101	1	0.999987	99.9947
INTERPRO	IPR002035:von Willebrand factor, type A	5	0.611247	0.436317	Q13349, Q9HCH3, O95741, Q8IYJ1, P19823	711	79	16659	1.48294	1	0.998266	99.9897
SMART	SM00327:VWA	5	0.611247	0.562417	Q13349, Q9HCH3, O95741, Q8IYJ1, P19823	455	79	9079	1.2629	1	0.996017	99.9976
Annotation Cluster 84	Enrichment Score: 0.5179432073515654
Category	Term	Count	%	PValue	Genes	List Total	Pop Hits	Pop Total	Fold Enrichment	Bonferroni	Benjamini	FDR
KEGG_PATHWAY	hsa05214:Glioma	6	0.733496	0.0957717	Q01094, Q8TD86, Q92569, Q9UQM7, P05129, Q13555	198	63	5085	2.44589	1	0.515137	69.9885
GOTERM_BP_FAT	GO:0051325~interphase	6	0.733496	0.460648	Q01094, P24522, Q9UQM7, Q8N720, Q13555, Q96FC9	569	106	13528	1.34576	1	0.995965	99.998
GOTERM_BP_FAT	GO:0051329~interphase of mitotic cell cycle	5	0.611247	0.633233	Q01094, P24522, Q9UQM7, Q13555, Q96FC9	569	103	13528	1.15413	1	0.998842	100
Annotation Cluster 85	Enrichment Score: 0.5175743407953238
Category	Term	Count	%	PValue	Genes	List Total	Pop Hits	Pop Total	Fold Enrichment	Bonferroni	Benjamini	FDR
INTERPRO	IPR000504:RNA recognition motif, RNP-1	14	1.71149	0.117524	Q8NE35, O95628, P52298, Q14966, A0AV96, Q8N9W6, Q7Z5Q1, Q17RY0, Q9UN86, Q6ZSC3, P07910, O95758, Q14576, Q2M3G0	711	211	16659	1.55462	1	0.919616	86.4852
SP_PIR_KEYWORDS	rna-binding	29	3.54523	0.159563	Q8NE35, O95628, Q14240, Q8N9W6, Q17RY0, Q7Z5Q1, Q6ZSC3, P49458, Q6PJT7, O95758, P57721, Q7Z3Z4, Q9UPY3, Q15637, Q2M3G0, Q9NRR4, P18583, Q9NR56, Q8IYB7, P52298, Q14966, A0AV96, Q9UN86, P07910, Q8WY41, Q06787, Q96FC9, Q9Y2W6, Q14576	817	540	19235	1.26437	1	0.794147	91.7658
SMART	SM00360:RRM	14	1.71149	0.257528	Q8NE35, O95628, P52298, Q14966, A0AV96, Q8N9W6, Q7Z5Q1, Q17RY0, Q9UN86, Q6ZSC3, P07910, O95758, Q14576, Q2M3G0	455	211	9079	1.32395	1	0.969313	97.8248
UP_SEQ_FEATURE	domain:RRM 1	7	0.855746	0.262456	Q8NE35, O95758, Q14966, A0AV96, Q14576, Q17RY0, Q7Z5Q1	817	101	19113	1.62137	1	0.999775	99.5128
UP_SEQ_FEATURE	domain:RRM 2	7	0.855746	0.262456	Q8NE35, O95758, Q14966, A0AV96, Q14576, Q17RY0, Q7Z5Q1	817	101	19113	1.62137	1	0.999775	99.5128
UP_SEQ_FEATURE	domain:RRM	7	0.855746	0.39847	Q6ZSC3, O95628, P07910, P52298, Q2M3G0, Q8N9W6, Q9UN86	817	119	19113	1.37612	1	0.999983	99.9862
INTERPRO	IPR012677:Nucleotide-binding, alpha-beta plait	11	1.34474	0.423099	Q8NE35, O95628, P07910, P52298, O95758, Q14576, Q2M3G0, Q8N9W6, Q17RY0, Q7Z5Q1, Q9UN86	711	213	16659	1.21002	1	0.998144	99.985
GOTERM_MF_FAT	GO:0003723~RNA binding	31	3.78973	0.616101	Q8NE35, O95628, Q14240, Q8N9W6, Q17RY0, Q7Z5Q1, Q6ZSC3, P49458, Q6PJT7, O95758, P57721, Q7Z3Z4, Q9UPY3, Q15637, Q2M3G0, Q9NRR4, P18583, Q9NR56, Q8IYB7, P10827, P52298, Q14966, A0AV96, Q9UN86, P07910, Q7Z2E3, Q8WY41, Q06787, Q96FC9, Q9Y2W6, Q14576	565	718	12983	0.992119	1	0.997044	100
UP_SEQ_FEATURE	domain:RRM 3	3	0.366748	0.635835	O95758, A0AV96, Q14576	817	50	19113	1.40365	1	1	100
Annotation Cluster 86	Enrichment Score: 0.5160831038806467
Category	Term	Count	%	PValue	Genes	List Total	Pop Hits	Pop Total	Fold Enrichment	Bonferroni	Benjamini	FDR
KEGG_PATHWAY	hsa00512:O-Glycan biosynthesis	5	0.611247	0.027208	Q11201, Q6P9A2, O15294, Q8IUC8, Q8NCW6	198	30	5085	4.2803	0.984475	0.315226	28.0924
GOTERM_MF_FAT	GO:0004653~polypeptide N-acetylgalactosaminyltransferase activity	3	0.366748	0.182839	Q6P9A2, Q8IUC8, Q8NCW6	565	18	12983	3.82979	1	0.921244	95.3214
UP_SEQ_FEATURE	region of interest:Catalytic subdomain A	3	0.366748	0.193616	Q6P9A2, Q8IUC8, Q8NCW6	817	19	19113	3.69381	1	0.999196	97.6801
UP_SEQ_FEATURE	region of interest:Catalytic subdomain B	3	0.366748	0.193616	Q6P9A2, Q8IUC8, Q8NCW6	817	19	19113	3.69381	1	0.999196	97.6801
UP_SEQ_FEATURE	domain:Ricin B-type lectin	3	0.366748	0.305494	Q6P9A2, Q8IUC8, Q8NCW6	817	26	19113	2.69932	1	0.999925	99.8298
INTERPRO	IPR000772:Ricin B lectin	3	0.366748	0.320687	Q6P9A2, Q8IUC8, Q8NCW6	711	27	16659	2.60338	1	0.993934	99.795
INTERPRO	IPR001173:Glycosyl transferase, family 2	3	0.366748	0.336506	Q6P9A2, Q8IUC8, Q8NCW6	711	28	16659	2.5104	1	0.994643	99.8594
GOTERM_MF_FAT	GO:0008376~acetylgalactosaminyltransferase activity	3	0.366748	0.392434	Q6P9A2, Q8IUC8, Q8NCW6	565	31	12983	2.22375	1	0.977384	99.9477
SMART	SM00458:RICIN	3	0.366748	0.394118	Q6P9A2, Q8IUC8, Q8NCW6	455	27	9079	2.21709	1	0.988998	99.8406
SP_PIR_KEYWORDS	Lectin	6	0.733496	0.809626	Q8IUN9, Q96LC7, Q6P9A2, Q8IUC8, Q8NCW6, P35613	817	159	19235	0.888432	1	0.994776	100
SP_PIR_KEYWORDS	glycosyltransferase	7	0.855746	0.895422	Q11201, Q6P9A2, O15294, Q8IUC8, Q8NCW6, P61647, P00709	817	214	19235	0.770113	1	0.998161	100
GOTERM_MF_FAT	GO:0005529~sugar binding	6	0.733496	0.930196	Q8IUN9, Q96LC7, Q6P9A2, Q8IUC8, Q8NCW6, P35613	565	195	12983	0.707039	1	0.999989	100
Annotation Cluster 87	Enrichment Score: 0.5148358943581292
Category	Term	Count	%	PValue	Genes	List Total	Pop Hits	Pop Total	Fold Enrichment	Bonferroni	Benjamini	FDR
INTERPRO	IPR002464:DNA/RNA helicase, ATP-dependent, DEAH-box type, conserved site	5	0.611247	0.0831019	Q8TDI0, Q96FC9, Q96L91, Q6P158, O94762	711	39	16659	3.00389	1	0.859646	75.0635
UP_SEQ_FEATURE	domain:Helicase ATP-binding	8	0.977995	0.190428	Q8TDI0, Q8NDG6, Q96FC9, Q96L91, Q14240, Q9UPY3, Q6P158, O94762	817	110	19113	1.70139	1	0.999172	97.5143
GOTERM_MF_FAT	GO:0070035~purine NTP-dependent helicase activity	7	0.855746	0.252975	Q8TDI0, Q8NDG6, Q96FC9, Q14240, Q9UPY3, Q6P158, O94762	565	98	12983	1.64134	1	0.95224	98.8003
GOTERM_MF_FAT	GO:0008026~ATP-dependent helicase activity	7	0.855746	0.252975	Q8TDI0, Q8NDG6, Q96FC9, Q14240, Q9UPY3, Q6P158, O94762	565	98	12983	1.64134	1	0.95224	98.8003
INTERPRO	IPR011545:DNA/RNA helicase, DEAD/DEAH box type, N-terminal	5	0.611247	0.261817	Q8NDG6, Q14240, Q9UPY3, Q6P158, O94762	711	61	16659	1.92052	1	0.985126	99.2245
UP_SEQ_FEATURE	domain:Helicase C-terminal	7	0.855746	0.291893	Q8TDI0, Q8NDG6, Q96L91, Q14240, Q9UPY3, Q6P158, O94762	817	105	19113	1.55961	1	0.999887	99.761
GOTERM_MF_FAT	GO:0042623~ATPase activity, coupled	15	1.83374	0.299846	P51164, Q01814, O15440, P13533, Q14240, P35579, Q09028, Q8TDI0, Q8NDG6, Q96FC9, Q9UPY3, Q01449, Q2M3G0, Q6P158, O94762	565	272	12983	1.26721	1	0.964423	99.5509
INTERPRO	IPR014021:Helicase, superfamily 1 and 2, ATP-binding	7	0.855746	0.305436	Q8TDI0, Q8NDG6, Q96L91, Q14240, Q9UPY3, Q6P158, O94762	711	107	16659	1.53283	1	0.992768	99.7075
INTERPRO	IPR001650:DNA/RNA helicase, C-terminal	7	0.855746	0.305436	Q8TDI0, Q8NDG6, Q96L91, Q14240, Q9UPY3, Q6P158, O94762	711	107	16659	1.53283	1	0.992768	99.7075
INTERPRO	IPR014001:DEAD-like helicase, N-terminal	7	0.855746	0.3205	Q8TDI0, Q8NDG6, Q96L91, Q14240, Q9UPY3, Q6P158, O94762	711	109	16659	1.5047	1	0.994275	99.7941
SP_PIR_KEYWORDS	helicase	8	0.977995	0.341855	Q8TDI0, Q8NDG6, Q96FC9, Q96L91, Q14240, Q9UPY3, Q6P158, O94762	817	134	19235	1.40558	1	0.918315	99.7543
GOTERM_MF_FAT	GO:0016887~ATPase activity	17	2.07824	0.386353	P51164, Q01814, O15440, P13533, Q14240, P35579, Q8WWZ7, Q09028, Q8TDI0, Q8NDG6, Q96FC9, Q8IUA7, Q9UPY3, Q01449, Q2M3G0, Q6P158, O94762	565	334	12983	1.16958	1	0.977458	99.9392
GOTERM_MF_FAT	GO:0004386~helicase activity	8	0.977995	0.407135	Q8TDI0, Q8NDG6, Q96FC9, Q96L91, Q14240, Q9UPY3, Q6P158, O94762	565	140	12983	1.31307	1	0.978824	99.964
SMART	SM00487:DEXDc	7	0.855746	0.465002	Q8TDI0, Q8NDG6, Q96L91, Q14240, Q9UPY3, Q6P158, O94762	455	109	9079	1.28144	1	0.992394	99.9678
UP_SEQ_FEATURE	short sequence motif:DEAH box	3	0.366748	0.540533	Q8TDI0, Q8NDG6, O94762	817	42	19113	1.67101	1	0.999999	99.9999
SMART	SM00490:HELICc	6	0.733496	0.617301	Q8TDI0, Q8NDG6, Q14240, Q9UPY3, Q6P158, O94762	455	106	9079	1.12946	1	0.996858	99.9996
Annotation Cluster 88	Enrichment Score: 0.4938487188197723
Category	Term	Count	%	PValue	Genes	List Total	Pop Hits	Pop Total	Fold Enrichment	Bonferroni	Benjamini	FDR
GOTERM_BP_FAT	GO:0051656~establishment of organelle localization	6	0.733496	0.163382	P60953, P49768, Q8IXI2, Q9H0F7, Q8N6T3, P35579	569	69	13528	2.0674	1	0.985397	95.6338
GOTERM_BP_FAT	GO:0051640~organelle localization	6	0.733496	0.343647	P60953, P49768, Q8IXI2, Q9H0F7, Q8N6T3, P35579	569	92	13528	1.55055	1	0.992308	99.9383
GOTERM_BP_FAT	GO:0051650~establishment of vesicle localization	3	0.366748	0.406178	P49768, Q9H0F7, Q8N6T3	569	33	13528	2.16137	1	0.993845	99.9894
GOTERM_BP_FAT	GO:0051648~vesicle localization	3	0.366748	0.464058	P49768, Q9H0F7, Q8N6T3	569	37	13528	1.92771	1	0.995778	99.9982
Annotation Cluster 89	Enrichment Score: 0.49363301845731106
Category	Term	Count	%	PValue	Genes	List Total	Pop Hits	Pop Total	Fold Enrichment	Bonferroni	Benjamini	FDR
GOTERM_BP_FAT	GO:0019827~stem cell maintenance	3	0.366748	0.282853	Q9NW07, Q5TAX3, Q9UPY3	569	25	13528	2.85301	1	0.989937	99.708
GOTERM_BP_FAT	GO:0048864~stem cell development	3	0.366748	0.298611	Q9NW07, Q5TAX3, Q9UPY3	569	26	13528	2.74327	1	0.990324	99.8023
GOTERM_BP_FAT	GO:0048863~stem cell differentiation	3	0.366748	0.391233	Q9NW07, Q5TAX3, Q9UPY3	569	32	13528	2.22891	1	0.993196	99.9835
Annotation Cluster 90	Enrichment Score: 0.49167037578806366
Category	Term	Count	%	PValue	Genes	List Total	Pop Hits	Pop Total	Fold Enrichment	Bonferroni	Benjamini	FDR
COG_ONTOLOGY	Defense mechanisms	4	0.488998	0.113257	O15440, Q8IUA7, Q2M3G0, Q8WWZ7	112	21	1950	3.31633	0.919877	0.919877	60.4698
UP_SEQ_FEATURE	domain:ABC transporter 1	4	0.488998	0.154878	O15440, Q8IUA7, Q2M3G0, Q8WWZ7	817	32	19113	2.92427	1	0.998148	94.7294
UP_SEQ_FEATURE	domain:ABC transporter 2	4	0.488998	0.154878	O15440, Q8IUA7, Q2M3G0, Q8WWZ7	817	32	19113	2.92427	1	0.998148	94.7294
KEGG_PATHWAY	hsa02010:ABC transporters	4	0.488998	0.242008	O15440, Q8IUA7, Q2M3G0, Q8WWZ7	198	44	5085	2.33471	1	0.69742	96.3579
INTERPRO	IPR003439:ABC transporter-like	4	0.488998	0.335934	O15440, Q8IUA7, Q2M3G0, Q8WWZ7	711	48	16659	1.95253	1	0.994903	99.8575
INTERPRO	IPR017871:ABC transporter, conserved site	4	0.488998	0.440528	O15440, Q8IUA7, Q2M3G0, Q8WWZ7	711	57	16659	1.64424	1	0.9983	99.9908
UP_SEQ_FEATURE	nucleotide phosphate-binding region:ATP 1	3	0.366748	0.444007	O15440, Q8IUA7, Q8WWZ7	817	35	19113	2.00521	1	0.999989	99.9965
UP_SEQ_FEATURE	nucleotide phosphate-binding region:ATP 2	3	0.366748	0.444007	O15440, Q8IUA7, Q8WWZ7	817	35	19113	2.00521	1	0.999989	99.9965
INTERPRO	IPR003593:ATPase, AAA+ type, core	6	0.733496	0.740008	O15381, Q5T2N8, O15440, Q8IUA7, Q2M3G0, Q8WWZ7	711	144	16659	0.976266	1	0.999961	100
SMART	SM00382:AAA	6	0.733496	0.853449	O15381, Q5T2N8, O15440, Q8IUA7, Q2M3G0, Q8WWZ7	455	144	9079	0.83141	1	0.999568	100
Annotation Cluster 91	Enrichment Score: 0.4771697566300637
Category	Term	Count	%	PValue	Genes	List Total	Pop Hits	Pop Total	Fold Enrichment	Bonferroni	Benjamini	FDR
GOTERM_BP_FAT	GO:0032496~response to lipopolysaccharide	6	0.733496	0.221852	P19438, P51164, O15440, P42224, Q04206, Q16539	569	77	13528	1.8526	1	0.988279	98.776
GOTERM_BP_FAT	GO:0002237~response to molecule of bacterial origin	6	0.733496	0.293727	P19438, P51164, O15440, P42224, Q04206, Q16539	569	86	13528	1.65872	1	0.989924	99.7767
GOTERM_BP_FAT	GO:0019221~cytokine-mediated signaling pathway	4	0.488998	0.568178	P19438, P42224, Q04206, P49715	569	70	13528	1.35857	1	0.998051	100
Annotation Cluster 92	Enrichment Score: 0.4677198998011429
Category	Term	Count	%	PValue	Genes	List Total	Pop Hits	Pop Total	Fold Enrichment	Bonferroni	Benjamini	FDR
GOTERM_CC_FAT	GO:0005911~cell-cell junction	12	1.46699	0.114005	Q8IY63, Q9UEY8, O14910, Q92692, Q96RD7, P57087, Q96HU1, Q8NI35, Q99959, P35579, Q9BY67, Q13813	491	190	12782	1.64416	1	0.720742	81.64
GOTERM_CC_FAT	GO:0016327~apicolateral plasma membrane	7	0.855746	0.196996	Q8IY63, O14910, Q92692, P57087, P46934, Q8NI35, Q99959	491	102	12782	1.78655	1	0.817564	95.3682
GOTERM_CC_FAT	GO:0043296~apical junction complex	6	0.733496	0.33022	Q8IY63, O14910, Q92692, P57087, Q8NI35, Q99959	491	99	12782	1.57773	1	0.895293	99.6348
GOTERM_CC_FAT	GO:0005923~tight junction	4	0.488998	0.534435	Q8IY63, O14910, P57087, Q8NI35	491	73	12782	1.42644	1	0.956809	99.9978
GOTERM_CC_FAT	GO:0070160~occluding junction	4	0.488998	0.534435	Q8IY63, O14910, P57087, Q8NI35	491	73	12782	1.42644	1	0.956809	99.9978
SP_PIR_KEYWORDS	Tight junction	3	0.366748	0.737402	O14910, P57087, Q8NI35	817	61	19235	1.15787	1	0.991413	100
Annotation Cluster 93	Enrichment Score: 0.4667634669372032
Category	Term	Count	%	PValue	Genes	List Total	Pop Hits	Pop Total	Fold Enrichment	Bonferroni	Benjamini	FDR
GOTERM_BP_FAT	GO:0032386~regulation of intracellular transport	6	0.733496	0.177384	Q9NZJ9, P36897, P52298, P46934, P13796, Q9UN86	569	71	13528	2.00916	1	0.988324	96.7534
GOTERM_BP_FAT	GO:0046822~regulation of nucleocytoplasmic transport	5	0.611247	0.225777	Q9NZJ9, P36897, P52298, P46934, Q9UN86	569	58	13528	2.04957	1	0.987789	98.88
GOTERM_BP_FAT	GO:0060341~regulation of cellular localization	13	1.58924	0.352074	P36897, P52298, Q96RD7, P46934, Q9UGK8, P01344, Q9BY67, Q9UN86, P20336, Q9NZJ9, Q9UQM7, P53367, P13796	569	248	13528	1.24627	1	0.992543	99.9508
GOTERM_BP_FAT	GO:0032388~positive regulation of intracellular transport	3	0.366748	0.360857	P36897, P52298, P46934	569	30	13528	2.3775	1	0.992487	99.9613
GOTERM_BP_FAT	GO:0051050~positive regulation of transport	7	0.855746	0.911212	Q01814, P36897, P52298, Q96RD7, P46934, P01344, Q9BY67	569	223	13528	0.746302	1	0.999986	100
Annotation Cluster 94	Enrichment Score: 0.46315452016735464
Category	Term	Count	%	PValue	Genes	List Total	Pop Hits	Pop Total	Fold Enrichment	Bonferroni	Benjamini	FDR
GOTERM_BP_FAT	GO:0008219~cell death	35	4.27873	0.259757	P42224, O75293, P49768, Q9BST9, Q8IXI2, Q15811, Q96EY1, Q9H0F6, Q13164, Q9BY67, P42892, Q96BI3, P24522, P38398, Q9NR00, Q01094, P21127, Q9BZZ5, P05129, Q9H2G2, P19838, Q9Y2T1, Q92851, P01344, Q29980, P50591, P19438, Q02078, O95197, Q7Z2E3, Q5JSP0, Q68DK2, P14618, Q86XS8, P29590	569	719	13528	1.15734	1	0.98949	99.4906
GOTERM_BP_FAT	GO:0016265~death	35	4.27873	0.263885	P42224, O75293, P49768, Q9BST9, Q8IXI2, Q15811, Q96EY1, Q9H0F6, Q13164, Q9BY67, P42892, Q96BI3, P24522, P38398, Q9NR00, Q01094, P21127, Q9BZZ5, P05129, Q9H2G2, P19838, Q9Y2T1, Q92851, P01344, Q29980, P50591, P19438, Q02078, O95197, Q7Z2E3, Q5JSP0, Q68DK2, P14618, Q86XS8, P29590	569	724	13528	1.14935	1	0.989471	99.5382
GOTERM_BP_FAT	GO:0012501~programmed cell death	29	3.54523	0.339934	P42224, O75293, P49768, Q9BST9, Q15811, Q8IXI2, Q96EY1, Q9H0F6, Q13164, Q9BY67, P42892, Q96BI3, P24522, P38398, Q9NR00, Q01094, P21127, Q9BZZ5, Q9H2G2, P19838, Q92851, P50591, P19438, Q02078, O95197, Q5JSP0, P14618, Q86XS8, P29590	569	611	13528	1.12844	1	0.992165	99.9319
GOTERM_BP_FAT	GO:0006915~apoptosis	28	3.42298	0.375113	P42224, O75293, P49768, Q9BST9, Q15811, Q8IXI2, Q96EY1, Q9H0F6, Q13164, Q9BY67, P42892, Q96BI3, P24522, P38398, Q9NR00, Q01094, P21127, Q9BZZ5, Q9H2G2, P19838, Q92851, P50591, P19438, Q02078, O95197, Q5JSP0, Q86XS8, P29590	569	602	13528	1.10582	1	0.992652	99.974
SP_PIR_KEYWORDS	Apoptosis	17	2.07824	0.552955	Q01094, P21127, O75293, P49768, Q9BST9, Q9BZZ5, Q96EY1, Q9H2G2, P19838, Q92851, P50591, Q9BY67, P19438, Q02078, O95197, Q9NR00, Q86XS8	817	381	19235	1.0505	1	0.971597	99.999
Annotation Cluster 95	Enrichment Score: 0.4590280391143168
Category	Term	Count	%	PValue	Genes	List Total	Pop Hits	Pop Total	Fold Enrichment	Bonferroni	Benjamini	FDR
UP_SEQ_FEATURE	domain:SH3 3	3	0.366748	0.193616	Q15811, Q8TEC5, Q9NZM3	817	19	19113	3.69381	1	0.999196	97.6801
UP_SEQ_FEATURE	domain:SH3 1	3	0.366748	0.458494	Q15811, Q8TEC5, Q9NZM3	817	36	19113	1.94951	1	0.999992	99.9978
UP_SEQ_FEATURE	domain:SH3 2	3	0.366748	0.47276	Q15811, Q8TEC5, Q9NZM3	817	37	19113	1.89682	1	0.999994	99.9986
Annotation Cluster 96	Enrichment Score: 0.4547733609584816
Category	Term	Count	%	PValue	Genes	List Total	Pop Hits	Pop Total	Fold Enrichment	Bonferroni	Benjamini	FDR
GOTERM_BP_FAT	GO:0016337~cell-cell adhesion	16	1.95599	0.187264	Q92692, P48059, P10827, P49768, Q9BY67, P35579, Q9Y5F1, P13497, Q9UN67, Q9H158, O60716, Q13349, P57087, Q9NRJ7, Q99959, Q86WK7	569	276	13528	1.37826	1	0.989891	97.3738
GOTERM_BP_FAT	GO:0022610~biological adhesion	33	4.03423	0.32716	Q9UM22, Q92692, P49768, Q92982, O60711, P02461, Q9BY67, Q9UN67, O15530, Q9H158, O60716, P25090, P57087, Q9NRJ7, O43312, Q99959, Q14CZ8, Q96LC7, Q08043, P10827, P48059, P43121, Q9UBX5, O14936, Q70E73, P35579, Q96S53, Q9Y5F1, P13497, Q13349, Q7L5Y9, Q03395, Q86WK7	569	701	13528	1.11922	1	0.991679	99.9047
GOTERM_BP_FAT	GO:0007155~cell adhesion	33	4.03423	0.347108	Q9UM22, Q92692, P49768, Q92982, O60711, P02461, Q9BY67, Q9UN67, O15530, Q9H158, O60716, P25090, P57087, Q9NRJ7, O43312, Q99959, Q14CZ8, Q96LC7, Q08043, P10827, P48059, P43121, Q9UBX5, O14936, Q70E73, P35579, Q96S53, Q9Y5F1, P13497, Q13349, Q7L5Y9, Q03395, Q86WK7	569	700	13528	1.12082	1	0.992236	99.9438
SP_PIR_KEYWORDS	cell adhesion	17	2.07824	0.713226	Q14CZ8, Q96LC7, Q92692, P49768, P43121, Q9UBX5, Q92982, Q9BY67, Q9Y5F1, Q9UN67, Q9H158, O60716, Q13349, Q9NRJ7, Q99959, Q03395, Q86WK7	817	422	19235	0.948433	1	0.989357	100
Annotation Cluster 97	Enrichment Score: 0.45431321464401836
Category	Term	Count	%	PValue	Genes	List Total	Pop Hits	Pop Total	Fold Enrichment	Bonferroni	Benjamini	FDR
GOTERM_BP_FAT	GO:0022402~cell cycle process	34	4.15648	0.0344547	Q66GS9, Q9UPN3, P40306, Q7Z7K6, Q9Y5K1, P53778, Q8N9W6, P28062, P24522, P38398, Q8N720, Q9UQM7, Q7Z3Z4, Q9Y5T5, Q15637, Q96JY0, Q5TB80, Q14CZ8, Q01094, P21127, Q9UM63, P51955, Q29RF7, Q96HU1, P35579, O43303, Q00526, P35638, Q96FC9, Q13555, Q15555, O95613, P29590, Q8N0S2	569	565	13528	1.43071	1	0.896448	45.9607
GOTERM_BP_FAT	GO:0007049~cell cycle	43	5.25672	0.053096	Q66GS9, Q9UPN3, P40306, Q03014, Q7Z7K6, Q9Y5K1, P53778, Q13164, Q8N9W6, Q09028, P28062, P24522, P38398, Q8N720, Q9UQM7, Q8IYD1, Q7Z3Z4, Q9Y5T5, Q15637, Q96JY0, Q5TB80, Q14CZ8, Q01094, P21127, Q9UM63, P51955, Q86UE8, Q29RF7, Q96HU1, P35579, Q5FWF5, O43303, Q00526, P35638, Q13555, Q96FC9, O00237, Q15555, O95613, Q7L5Y9, Q8N0S2, P29590, Q14188	569	776	13528	1.31743	1	0.937825	61.6212
SP_PIR_KEYWORDS	cell cycle	25	3.05623	0.177932	Q14CZ8, Q01094, P21127, P51955, Q7Z7K6, Q86UE8, Q29RF7, Q96HU1, P53778, Q13164, Q5FWF5, Q09028, P24522, P38398, Q00526, P35638, Q8IYD1, Q96FC9, O00237, Q9Y5T5, Q15555, Q7L5Y9, Q5TB80, Q8N0S2, Q14188	817	461	19235	1.27676	1	0.798784	94.0053
GOTERM_BP_FAT	GO:0022403~cell cycle phase	21	2.56724	0.286396	Q01094, P21127, Q7Z7K6, P51955, Q29RF7, Q9Y5K1, Q8N9W6, P35579, P24522, Q00526, Q8N720, Q9UQM7, Q96FC9, Q13555, Q7Z3Z4, Q9Y5T5, Q15555, O95613, Q96JY0, Q5TB80, Q8N0S2	569	414	13528	1.20598	1	0.990348	99.7323
GOTERM_BP_FAT	GO:0000279~M phase	16	1.95599	0.413835	P21127, Q7Z7K6, P51955, Q29RF7, Q9Y5K1, Q8N9W6, P35579, Q00526, Q96FC9, Q7Z3Z4, Q9Y5T5, Q15555, Q96JY0, O95613, Q5TB80, Q8N0S2	569	329	13528	1.15623	1	0.994104	99.9915
SP_PIR_KEYWORDS	cell division	13	1.58924	0.445225	Q9BWU1, P21127, P60953, Q00526, P51955, Q7Z7K6, Q29RF7, Q9Y5T5, O00237, Q15555, Q7L5Y9, Q5TB80, Q8N0S2	817	264	19235	1.15934	1	0.95393	99.9789
GOTERM_BP_FAT	GO:0051301~cell division	14	1.71149	0.475029	Q9BWU1, P21127, P60953, Q00526, P51955, Q7Z7K6, Q29RF7, Q9Y5T5, O00237, Q15555, Q7L5Y9, Q5TB80, P35579, Q8N0S2	569	295	13528	1.12831	1	0.995943	99.9988
GOTERM_BP_FAT	GO:0000278~mitotic cell cycle	15	1.83374	0.693962	Q01094, P21127, P40306, Q7Z7K6, P51955, Q29RF7, P28062, P24522, Q00526, Q9UQM7, Q96FC9, Q13555, Q9Y5T5, Q15555, Q5TB80	569	370	13528	0.963853	1	0.999399	100
GOTERM_BP_FAT	GO:0000280~nuclear division	9	1.10024	0.710488	P21127, Q00526, P51955, Q7Z7K6, Q29RF7, Q96FC9, Q9Y5T5, Q15555, Q5TB80	569	220	13528	0.972615	1	0.999483	100
GOTERM_BP_FAT	GO:0007067~mitosis	9	1.10024	0.710488	P21127, Q00526, P51955, Q7Z7K6, Q29RF7, Q96FC9, Q9Y5T5, Q15555, Q5TB80	569	220	13528	0.972615	1	0.999483	100
GOTERM_BP_FAT	GO:0000087~M phase of mitotic cell cycle	9	1.10024	0.728985	P21127, Q00526, P51955, Q7Z7K6, Q29RF7, Q96FC9, Q9Y5T5, Q15555, Q5TB80	569	224	13528	0.955247	1	0.999587	100
GOTERM_BP_FAT	GO:0048285~organelle fission	9	1.10024	0.750962	P21127, Q00526, P51955, Q7Z7K6, Q29RF7, Q96FC9, Q9Y5T5, Q15555, Q5TB80	569	229	13528	0.93439	1	0.99967	100
SP_PIR_KEYWORDS	mitosis	7	0.855746	0.793385	Q00526, P51955, Q7Z7K6, Q29RF7, Q9Y5T5, Q15555, Q5TB80	817	183	19235	0.900569	1	0.993865	100
Annotation Cluster 98	Enrichment Score: 0.448499672523989
Category	Term	Count	%	PValue	Genes	List Total	Pop Hits	Pop Total	Fold Enrichment	Bonferroni	Benjamini	FDR
INTERPRO	IPR004172:L27	3	0.366748	0.103742	O14910, Q8NI35, O14936	711	13	16659	5.40701	1	0.903273	82.6799
SMART	SM00569:L27	3	0.366748	0.13535	O14910, Q8NI35, O14936	455	13	9079	4.60473	1	0.896556	84.5817
INTERPRO	IPR001478:PDZ/DHR/GLGF	8	0.977995	0.451208	Q8TEU7, Q9H190, O14910, Q8NI35, Q9NR12, O14936, Q9P202, Q7Z6J2	711	149	16659	1.25801	1	0.998336	99.9933
UP_SEQ_FEATURE	domain:PDZ 1	3	0.366748	0.514156	Q9H190, Q8NI35, Q9P202	817	40	19113	1.75456	1	0.999997	99.9997
UP_SEQ_FEATURE	domain:PDZ 2	3	0.366748	0.514156	Q9H190, Q8NI35, Q9P202	817	40	19113	1.75456	1	0.999997	99.9997
SMART	SM00228:PDZ	8	0.977995	0.621885	Q8TEU7, Q9H190, O14910, Q8NI35, Q9NR12, O14936, Q9P202, Q7Z6J2	455	149	9079	1.07135	1	0.996619	99.9996
UP_SEQ_FEATURE	domain:PDZ	5	0.611247	0.696328	Q8TEU7, O14910, Q9NR12, O14936, Q7Z6J2	817	110	19113	1.06337	1	1	100
Annotation Cluster 99	Enrichment Score: 0.44501479266735594
Category	Term	Count	%	PValue	Genes	List Total	Pop Hits	Pop Total	Fold Enrichment	Bonferroni	Benjamini	FDR
GOTERM_MF_FAT	GO:0060090~molecular adaptor activity	5	0.611247	0.332176	Q12929, Q9BVN2, O43312, Q14847, Q9NZM3	565	67	12983	1.71483	1	0.970061	99.7807
GOTERM_MF_FAT	GO:0005070~SH3/SH2 adaptor activity	4	0.488998	0.358874	Q12929, Q9BVN2, Q14847, Q9NZM3	565	49	12983	1.87582	1	0.974967	99.8819
GOTERM_MF_FAT	GO:0030674~protein binding, bridging	6	0.733496	0.387833	P02679, P01040, Q12929, Q9BVN2, Q14847, Q9NZM3	565	94	12983	1.46673	1	0.976972	99.9414
Annotation Cluster 100	Enrichment Score: 0.44467164926555464
Category	Term	Count	%	PValue	Genes	List Total	Pop Hits	Pop Total	Fold Enrichment	Bonferroni	Benjamini	FDR
GOTERM_CC_FAT	GO:0045202~synapse	20	2.44499	0.0898273	P36575, Q9NYI0, O14910, P57796, P49768, P30532, Q15811, Q12929, Q9BSW7, O14936, P35579, Q9BY67, P20336, Q13702, Q9UQM7, Q7LDG7, Q7Z6J2, Q15375, P15407, P07948	491	355	12782	1.46662	1	0.679463	73.2326
GOTERM_CC_FAT	GO:0044456~synapse part	13	1.58924	0.23571	O14910, Q9NYI0, P30532, Q12929, Q9BSW7, Q9BY67, P20336, Q13702, Q9UQM7, Q15375, Q7Z6J2, P15407, P07948	491	246	12782	1.37571	1	0.846268	97.6813
GOTERM_CC_FAT	GO:0045211~postsynaptic membrane	6	0.733496	0.594631	Q9NYI0, O14910, Q13702, P30532, Q7Z6J2, Q15375	491	135	12782	1.157	1	0.967815	99.9997
SP_PIR_KEYWORDS	synapse	9	1.10024	0.686756	Q9NYI0, O14910, Q13702, P30532, Q15811, Q9UQM7, Q9BSW7, Q7LDG7, Q7Z6J2	817	213	19235	0.994794	1	0.987102	100
SP_PIR_KEYWORDS	postsynaptic cell membrane	5	0.611247	0.69152	Q9NYI0, O14910, Q13702, P30532, Q7Z6J2	817	110	19235	1.07016	1	0.987409	100
Annotation Cluster 101	Enrichment Score: 0.4434006473937573
Category	Term	Count	%	PValue	Genes	List Total	Pop Hits	Pop Total	Fold Enrichment	Bonferroni	Benjamini	FDR
INTERPRO	IPR006594:LisH dimerisation motif	3	0.366748	0.336506	O60907, Q13428, Q7L5Y9	711	28	16659	2.5104	1	0.994643	99.8594
UP_SEQ_FEATURE	domain:LisH	3	0.366748	0.337267	O60907, Q13428, Q7L5Y9	817	28	19113	2.50651	1	0.999946	99.925
SMART	SM00667:LisH	3	0.366748	0.411939	O60907, Q13428, Q7L5Y9	455	28	9079	2.13791	1	0.989962	99.8914
Annotation Cluster 102	Enrichment Score: 0.44262266717493937
Category	Term	Count	%	PValue	Genes	List Total	Pop Hits	Pop Total	Fold Enrichment	Bonferroni	Benjamini	FDR
GOTERM_BP_FAT	GO:0048585~negative regulation of response to stimulus	7	0.855746	0.243262	Q92731, Q9NQ38, P01008, Q04206, P02461, Q29980, P01344	569	100	13528	1.66425	1	0.988628	99.2499
GOTERM_BP_FAT	GO:0050777~negative regulation of immune response	3	0.366748	0.282853	Q9NQ38, P02461, P01344	569	25	13528	2.85301	1	0.989937	99.708
GOTERM_BP_FAT	GO:0002683~negative regulation of immune system process	4	0.488998	0.683121	Q9NQ38, P02461, Q29980, P01344	569	83	13528	1.14579	1	0.999321	100
Annotation Cluster 103	Enrichment Score: 0.4315597894296187
Category	Term	Count	%	PValue	Genes	List Total	Pop Hits	Pop Total	Fold Enrichment	Bonferroni	Benjamini	FDR
KEGG_PATHWAY	hsa04662:B cell receptor signaling pathway	5	0.611247	0.330948	Q92569, Q9UN19, Q04206, P19838, P07948	198	75	5085	1.71212	1	0.764232	99.181
SP_PIR_KEYWORDS	SH2 domain	7	0.855746	0.331802	Q9NRF2, P42224, Q92569, Q13882, Q9UN19, Q63HR2, P07948	817	111	19235	1.48472	1	0.915791	99.6945
INTERPRO	IPR000980:SH2 motif	7	0.855746	0.335669	Q9NRF2, P42224, Q92569, Q13882, Q9UN19, Q63HR2, P07948	711	111	16659	1.47759	1	0.995184	99.8565
UP_SEQ_FEATURE	domain:SH2	6	0.733496	0.390835	Q9NRF2, P42224, Q13882, Q9UN19, Q63HR2, P07948	817	96	19113	1.46213	1	0.99998	99.9828
SMART	SM00252:SH2	7	0.855746	0.482679	Q9NRF2, P42224, Q92569, Q13882, Q9UN19, Q63HR2, P07948	455	111	9079	1.25835	1	0.99193	99.9791
Annotation Cluster 104	Enrichment Score: 0.4291642802391318
Category	Term	Count	%	PValue	Genes	List Total	Pop Hits	Pop Total	Fold Enrichment	Bonferroni	Benjamini	FDR
INTERPRO	IPR013069:BTB/POZ	9	1.10024	0.174894	Q14526, Q8IXQ5, Q9BYZ6, Q9ULJ3, Q96PQ7, Q2TBA0, Q9P203, Q8IY92, O43791	711	127	16659	1.66042	1	0.95449	95.3923
INTERPRO	IPR013089:Kelch related	6	0.733496	0.246786	Q8IXQ5, Q14494, Q96G42, Q96PQ7, Q2TBA0, O43791	711	79	16659	1.77952	1	0.982216	98.9292
INTERPRO	IPR000210:BTB/POZ-like	10	1.22249	0.354334	Q14526, Q8IXQ5, Q9BYZ6, Q9ULJ3, Q96PQ7, Q2TBA0, Q8NC69, Q9P203, Q8IY92, O43791	711	179	16659	1.30896	1	0.995441	99.9091
INTERPRO	IPR011333:BTB/POZ fold	10	1.22249	0.366468	Q14526, Q8IXQ5, Q9BYZ6, Q9ULJ3, Q96PQ7, Q2TBA0, Q8NC69, Q9P203, Q8IY92, O43791	711	181	16659	1.2945	1	0.996161	99.9329
UP_SEQ_FEATURE	domain:BTB	8	0.977995	0.403938	Q14526, Q8IXQ5, Q9ULJ3, Q96PQ7, Q2TBA0, Q8NC69, Q8IY92, O43791	817	142	19113	1.31798	1	0.999983	99.9883
INTERPRO	IPR011705:BTB/Kelch-associated	4	0.488998	0.429159	Q8IXQ5, Q96PQ7, Q2TBA0, Q9P203	711	56	16659	1.6736	1	0.998244	99.9873
PIR_SUPERFAMILY	PIRSF037037:Kelch-like_protein_gigaxonin	3	0.366748	0.494687	Q8IXQ5, Q96PQ7, Q2TBA0	298	41	7396	1.81601	1	1	99.9902
INTERPRO	IPR017096:Kelch-like protein, gigaxonin	3	0.366748	0.526559	Q8IXQ5, Q96PQ7, Q2TBA0	711	41	16659	1.71442	1	0.998753	99.9994
SMART	SM00225:BTB	10	1.22249	0.542334	Q14526, Q8IXQ5, Q9BYZ6, Q9ULJ3, Q96PQ7, Q2TBA0, Q8NC69, Q9P203, Q8IY92, O43791	455	179	9079	1.11474	1	0.995389	99.9957
Annotation Cluster 105	Enrichment Score: 0.42806977644837646
Category	Term	Count	%	PValue	Genes	List Total	Pop Hits	Pop Total	Fold Enrichment	Bonferroni	Benjamini	FDR
SP_PIR_KEYWORDS	selenocysteine	3	0.366748	0.334452	Q8NHP1, Q9BQE4, Q9Y6D0	817	28	19235	2.52251	1	0.915246	99.7115
SP_PIR_KEYWORDS	selenium	3	0.366748	0.380989	Q8NHP1, Q9BQE4, Q9Y6D0	817	31	19235	2.2784	1	0.92907	99.8981
GOTERM_MF_FAT	GO:0008430~selenium binding	3	0.366748	0.407891	Q8NHP1, Q9BQE4, Q9Y6D0	565	32	12983	2.15426	1	0.978196	99.9646
Annotation Cluster 106	Enrichment Score: 0.42608657961164265
Category	Term	Count	%	PValue	Genes	List Total	Pop Hits	Pop Total	Fold Enrichment	Bonferroni	Benjamini	FDR
GOTERM_CC_FAT	GO:0005875~microtubule associated complex	6	0.733496	0.353148	Q13409, Q6P597, Q8TCX1, Q9NSK0, Q07866, Q0VDD8	491	102	12782	1.53133	1	0.896317	99.7758
GOTERM_CC_FAT	GO:0030286~dynein complex	3	0.366748	0.376589	Q13409, Q8TCX1, Q0VDD8	491	34	12782	2.29699	1	0.90367	99.8663
SP_PIR_KEYWORDS	dynein	3	0.366748	0.396201	Q13409, Q8TCX1, Q0VDD8	817	32	19235	2.2072	1	0.932293	99.9287
Annotation Cluster 107	Enrichment Score: 0.4191548687691389
Category	Term	Count	%	PValue	Genes	List Total	Pop Hits	Pop Total	Fold Enrichment	Bonferroni	Benjamini	FDR
KEGG_PATHWAY	hsa05416:Viral myocarditis	8	0.977995	0.0192302	Q9UKX3, A7E2Y1, P13533, P10314, Q31612, P13765, P35579, P30461, P12882	198	71	5085	2.89373	0.946712	0.342206	20.7168
KEGG_PATHWAY	hsa04940:Type I diabetes mellitus	4	0.488998	0.221249	P10314, Q31612, P01344, P13765, P30461	198	42	5085	2.44589	1	0.692718	94.9693
UP_SEQ_FEATURE	domain:Ig-like C1-type	4	0.488998	0.242973	P10314, Q29980, Q31612, P13765, P30461	817	40	19113	2.33941	1	0.999686	99.2313
GOTERM_CC_FAT	GO:0042612~MHC class I protein complex	3	0.366748	0.291717	P10314, Q29980, Q31612, P30461	491	28	12782	2.78921	1	0.875653	99.2012
INTERPRO	IPR001039:MHC class I, alpha chain, alpha1 and alpha2	3	0.366748	0.320687	P10314, Q29980, Q31612, P30461	711	27	16659	2.60338	1	0.993934	99.795
INTERPRO	IPR011161:MHC class I-like antigen recognition	3	0.366748	0.336506	P10314, Q29980, Q31612, P30461	711	28	16659	2.5104	1	0.994643	99.8594
GOTERM_CC_FAT	GO:0042611~MHC protein complex	4	0.488998	0.374328	P10314, Q29980, Q31612, P13765, P30461	491	57	12782	1.82685	1	0.904666	99.8593
SP_PIR_KEYWORDS	mhc ii	3	0.366748	0.380989	P10314, Q31612, P13765, P30461	817	31	19235	2.2784	1	0.92907	99.8981
KEGG_PATHWAY	hsa05330:Allograft rejection	3	0.366748	0.409465	P10314, Q31612, P13765, P30461	198	36	5085	2.14015	1	0.802729	99.8159
KEGG_PATHWAY	hsa05332:Graft-versus-host disease	3	0.366748	0.449802	P10314, Q31612, P13765, P30461	198	39	5085	1.97552	1	0.823597	99.921
GOTERM_BP_FAT	GO:0019882~antigen processing and presentation	5	0.611247	0.462653	P28062, P10314, Q29980, Q31612, P13765, P30461	569	83	13528	1.43223	1	0.99585	99.9982
UP_SEQ_FEATURE	region of interest:Connecting peptide	3	0.366748	0.486796	P10314, Q31612, P13765, P30461	817	38	19113	1.8469	1	0.999995	99.9991
INTERPRO	IPR003597:Immunoglobulin C1-set	4	0.488998	0.558552	P10314, Q29980, Q31612, P13765, P30461	711	68	16659	1.37826	1	0.999066	99.9998
KEGG_PATHWAY	hsa04514:Cell adhesion molecules (CAMs)	6	0.733496	0.585506	Q92692, P57087, P10314, Q31612, P13765, Q9BY67, P30461	198	132	5085	1.16736	1	0.899021	99.9973
KEGG_PATHWAY	hsa04650:Natural killer cell mediated cytotoxicity	6	0.733496	0.5923	Q92569, P05129, P10314, Q29980, Q31612, P50591, P30461	198	133	5085	1.15858	1	0.899368	99.9978
KEGG_PATHWAY	hsa05320:Autoimmune thyroid disease	3	0.366748	0.594009	P10314, Q31612, P13765, P30461	198	51	5085	1.5107	1	0.896541	99.9979
SP_PIR_KEYWORDS	immune response	10	1.22249	0.613606	Q8IUN9, P28062, Q96EQ8, P09871, P15529, P10314, Q29980, Q31612, P13765, Q9BY67, P30461	817	224	19235	1.05105	1	0.978225	99.9999
KEGG_PATHWAY	hsa04612:Antigen processing and presentation	4	0.488998	0.630362	P10314, Q31612, Q14568, P13765, P30461	198	83	5085	1.23768	1	0.904452	99.9993
SMART	SM00407:IGc1	4	0.488998	0.66826	P10314, Q29980, Q31612, P13765, P30461	455	68	9079	1.17376	1	0.997172	99.9999
INTERPRO	IPR003006:Immunoglobulin/major histocompatibility complex, conserved site	4	0.488998	0.722909	Q96LC7, P10314, Q31612, P13765, P30461	711	87	16659	1.07726	1	0.999945	100
Annotation Cluster 108	Enrichment Score: 0.4177412726845536
Category	Term	Count	%	PValue	Genes	List Total	Pop Hits	Pop Total	Fold Enrichment	Bonferroni	Benjamini	FDR
GOTERM_MF_FAT	GO:0005085~guanyl-nucleotide exchange factor activity	11	1.34474	0.125582	Q8TEU7, Q9NYI0, Q008S8, Q15811, Q99418, Q5JSP0, Q9UPP2, Q7LDG7, Q9UGK8, Q14155, Q9NZM3	565	152	12983	1.66294	1	0.897534	86.9337
SP_PIR_KEYWORDS	guanine-nucleotide releasing factor	8	0.977995	0.254224	Q8TEU7, Q9NYI0, Q008S8, Q99418, Q5JSP0, Q7LDG7, Q9UGK8, Q14155	817	121	19235	1.55659	1	0.864712	98.5202
GOTERM_BP_FAT	GO:0051056~regulation of small GTPase mediated signal transduction	14	1.71149	0.263126	Q8TEU7, Q9NYI0, Q8TBP0, Q008S8, Q15811, Q99418, Q96HU1, Q9UPP2, Q9NZM3, Q14155, Q5JSP0, Q5R372, Q7LDG7, Q8N6T3	569	252	13528	1.32084	1	0.989608	99.5298
GOTERM_BP_FAT	GO:0046578~regulation of Ras protein signal transduction	12	1.46699	0.268453	Q9NYI0, Q8TBP0, Q008S8, Q15811, Q99418, Q5JSP0, Q9UPP2, Q96HU1, Q5R372, Q8N6T3, Q14155, Q9NZM3	569	210	13528	1.35857	1	0.989551	99.586
UP_SEQ_FEATURE	domain:DH	5	0.611247	0.320743	Q008S8, Q15811, Q5JSP0, Q14155, Q9NZM3	817	67	19113	1.74583	1	0.999941	99.8846
GOTERM_MF_FAT	GO:0005088~Ras guanyl-nucleotide exchange factor activity	6	0.733496	0.335642	Q008S8, Q15811, Q5JSP0, Q9UGK8, Q14155, Q9NZM3	565	88	12983	1.56673	1	0.970163	99.7974
INTERPRO	IPR000219:Dbl homology (DH) domain	5	0.611247	0.33912	Q008S8, Q15811, Q5JSP0, Q14155, Q9NZM3	711	69	16659	1.69785	1	0.994591	99.868
GOTERM_MF_FAT	GO:0005089~Rho guanyl-nucleotide exchange factor activity	5	0.611247	0.401892	Q008S8, Q15811, Q5JSP0, Q14155, Q9NZM3	565	74	12983	1.55262	1	0.979103	99.9588
GOTERM_MF_FAT	GO:0005083~small GTPase regulator activity	14	1.71149	0.420124	Q9NYI0, Q8TBP0, Q008S8, Q99418, Q15811, Q96HU1, Q9UPP2, Q96EY1, Q9UGK8, Q9NZM3, Q14155, Q5JSP0, Q5R372, Q8N6T3	565	274	12983	1.1741	1	0.980526	99.9742
SMART	SM00325:RhoGEF	5	0.611247	0.455461	Q008S8, Q15811, Q5JSP0, Q14155, Q9NZM3	455	69	9079	1.44593	1	0.992586	99.9596
GOTERM_BP_FAT	GO:0008624~induction of apoptosis by extracellular signals	6	0.733496	0.509167	Q96BI3, P49768, Q15811, Q5JSP0, Q92851, Q14155	569	112	13528	1.27366	1	0.99651	99.9996
GOTERM_MF_FAT	GO:0030695~GTPase regulator activity	18	2.20049	0.589716	Q8TEU7, Q9NYI0, Q8TBP0, Q008S8, Q9BST9, Q15811, Q99418, Q96HU1, Q9UPP2, Q96EY1, Q9UGK8, Q9NZM3, Q14155, Q5JSP0, Q5R372, Q8N392, Q7LDG7, Q8N6T3	565	404	12983	1.02381	1	0.996146	99.9999
GOTERM_BP_FAT	GO:0035023~regulation of Rho protein signal transduction	5	0.611247	0.601974	Q008S8, Q15811, Q5JSP0, Q14155, Q9NZM3	569	99	13528	1.20076	1	0.998501	100
GOTERM_MF_FAT	GO:0060589~nucleoside-triphosphatase regulator activity	18	2.20049	0.626394	Q8TEU7, Q9NYI0, Q8TBP0, Q008S8, Q9BST9, Q15811, Q99418, Q96HU1, Q9UPP2, Q96EY1, Q9UGK8, Q9NZM3, Q14155, Q5JSP0, Q5R372, Q8N392, Q7LDG7, Q8N6T3	565	413	12983	1.0015	1	0.997236	100
INTERPRO	IPR001331:Guanine-nucleotide dissociation stimulator, CDC24, conserved site	3	0.366748	0.755879	Q008S8, Q15811, Q14155	711	63	16659	1.11573	1	0.999968	100
Annotation Cluster 109	Enrichment Score: 0.41650722128384543
Category	Term	Count	%	PValue	Genes	List Total	Pop Hits	Pop Total	Fold Enrichment	Bonferroni	Benjamini	FDR
GOTERM_BP_FAT	GO:0001818~negative regulation of cytokine production	4	0.488998	0.213003	P19838, Q92993, Q9BQE4, P09958	569	38	13528	2.50264	1	0.988244	98.5073
GOTERM_BP_FAT	GO:0001817~regulation of cytokine production	9	1.10024	0.492333	P43694, Q96RD7, Q04206, P19838, Q92993, Q9BQE4, P01344, Q9BY67, P09958	569	181	13528	1.18218	1	0.996135	99.9993
GOTERM_BP_FAT	GO:0051241~negative regulation of multicellular organismal process	8	0.977995	0.536825	P37173, P05121, P19838, Q92993, Q9BQE4, P25100, P01344, P09958	569	164	13528	1.15976	1	0.997269	99.9999
Annotation Cluster 110	Enrichment Score: 0.41597014063513216
Category	Term	Count	%	PValue	Genes	List Total	Pop Hits	Pop Total	Fold Enrichment	Bonferroni	Benjamini	FDR
GOTERM_BP_FAT	GO:0006401~RNA catabolic process	5	0.611247	0.290839	Q9NRR4, Q5TAX3, P52298, O43310, Q96Q15	569	65	13528	1.82885	1	0.990654	99.7601
SP_PIR_KEYWORDS	nonsense-mediated mrna decay	3	0.366748	0.334452	P52298, O43310, Q96Q15	817	28	19235	2.52251	1	0.915246	99.7115
GOTERM_BP_FAT	GO:0000184~nuclear-transcribed mRNA catabolic process, nonsense-mediated decay	3	0.366748	0.360857	P52298, O43310, Q96Q15	569	30	13528	2.3775	1	0.992487	99.9613
GOTERM_BP_FAT	GO:0000956~nuclear-transcribed mRNA catabolic process	3	0.366748	0.435518	P52298, O43310, Q96Q15	569	35	13528	2.03786	1	0.995028	99.9956
GOTERM_BP_FAT	GO:0006402~mRNA catabolic process	3	0.366748	0.544278	P52298, O43310, Q96Q15	569	43	13528	1.65872	1	0.997397	99.9999
Annotation Cluster 111	Enrichment Score: 0.4112112157466354
Category	Term	Count	%	PValue	Genes	List Total	Pop Hits	Pop Total	Fold Enrichment	Bonferroni	Benjamini	FDR
GOTERM_MF_FAT	GO:0019955~cytokine binding	8	0.977995	0.195511	P19438, O75462, P36897, P37173, Q96F46, Q9NPH3, Q13651, Q13478	565	109	12983	1.68651	1	0.929124	96.3086
GOTERM_MF_FAT	GO:0004896~cytokine receptor activity	4	0.488998	0.429933	Q96F46, Q9NPH3, Q13651, Q13478	565	55	12983	1.67118	1	0.982086	99.9801
KEGG_PATHWAY	hsa04060:Cytokine-cytokine receptor interaction	10	1.22249	0.694697	P19438, P36897, P37173, Q96F46, Q9NPH3, Q13651, P02775, Q13478, P50591, Q9NRA1	198	262	5085	0.980222	1	0.925461	99.9999
Annotation Cluster 112	Enrichment Score: 0.40962691914871685
Category	Term	Count	%	PValue	Genes	List Total	Pop Hits	Pop Total	Fold Enrichment	Bonferroni	Benjamini	FDR
GOTERM_BP_FAT	GO:0044265~cellular macromolecule catabolic process	35	4.27873	0.28147	Q5TAX3, O95628, P40306, P49768, Q96A44, Q9UPN9, Q96CD0, Q96S21, Q86VP6, Q8IY92, Q9HCE7, Q6ZT12, Q96BI3, P28062, Q96EQ8, P38398, Q8TEC5, Q6P3S6, P61956, O43310, Q9Y5T5, Q96Q15, Q9BQE4, Q9NRR4, P52298, A0AVT1, P46934, O60907, P19838, P35579, Q8N461, Q86UV5, Q9BSK4, Q04206, O43791	569	725	13528	1.14776	1	0.990204	99.6979
GOTERM_BP_FAT	GO:0009057~macromolecule catabolic process	37	4.52323	0.297754	Q5TAX3, O95628, P40306, Q96IV0, P49768, Q96A44, Q9UPN9, Q96CD0, Q96S21, Q86VP6, Q8IY92, Q9HCE7, Q6ZT12, Q96BI3, P28062, Q96EQ8, P38398, Q8TEC5, Q6P3S6, P61956, O43310, Q9Y5T5, Q96Q15, Q9BQE4, Q9NRR4, P52298, Q6ZVX7, A0AVT1, P46934, O60907, P19838, P35579, Q8N461, Q86UV5, Q9BSK4, Q04206, O43791	569	781	13528	1.12635	1	0.990415	99.798
GOTERM_BP_FAT	GO:0030163~protein catabolic process	30	3.66748	0.304606	O95628, P40306, P49768, Q96A44, Q9UPN9, Q96CD0, Q96S21, Q86VP6, Q9HCE7, Q6ZT12, Q96BI3, P28062, Q96EQ8, P38398, Q6P3S6, Q8TEC5, P61956, Q9Y5T5, Q9BQE4, Q6ZVX7, A0AVT1, P46934, O60907, P19838, P35579, Q8N461, Q86UV5, Q9BSK4, Q04206, O43791	569	622	13528	1.14671	1	0.990663	99.8299
GOTERM_BP_FAT	GO:0051603~proteolysis involved in cellular protein catabolic process	29	3.54523	0.310827	O95628, P40306, P49768, Q96A44, Q9UPN9, Q96CD0, Q96S21, Q86VP6, Q9HCE7, Q6ZT12, P28062, Q96BI3, Q96EQ8, P38398, Q6P3S6, Q8TEC5, P61956, Q9Y5T5, Q9BQE4, A0AVT1, P46934, O60907, P19838, P35579, Q8N461, Q86UV5, Q9BSK4, Q04206, O43791	569	600	13528	1.14913	1	0.991248	99.8547
GOTERM_BP_FAT	GO:0044257~cellular protein catabolic process	29	3.54523	0.32426	O95628, P40306, P49768, Q96A44, Q9UPN9, Q96CD0, Q96S21, Q86VP6, Q9HCE7, Q6ZT12, P28062, Q96BI3, Q96EQ8, P38398, Q6P3S6, Q8TEC5, P61956, Q9Y5T5, Q9BQE4, A0AVT1, P46934, O60907, P19838, P35579, Q8N461, Q86UV5, Q9BSK4, Q04206, O43791	569	603	13528	1.14341	1	0.991851	99.8972
GOTERM_BP_FAT	GO:0006508~proteolysis	48	5.86797	0.352502	O95628, P40306, P16519, P49768, Q96A44, Q9UPN9, Q9Y337, Q96CD0, P09871, Q86TI2, Q96S21, Q86VP6, P09958, Q9HCE7, Q6ZT12, P42892, Q96BI3, P28062, Q96EQ8, P38398, Q8TEC5, Q6P3S6, P61956, Q9H4A9, Q9Y5T5, Q9BQE4, Q9UHG2, Q6UB28, A0AVT1, P46934, O60907, Q9Y5Y6, P19838, Q92851, P21128, P35579, Q8N461, P08519, Q86UV5, Q6ZWK6, P13497, O43895, Q9BSK4, Q04756, Q04206, P15529, P09668, O43791	569	1054	13528	1.08273	1	0.992426	99.9514
SP_PIR_KEYWORDS	ubl conjugation pathway	22	2.68949	0.584291	O95628, A0AVT1, Q9UPN9, Q96A44, Q96CD0, O60907, P46934, Q96S21, Q8N461, Q86VP6, Q86UV5, Q9HCE7, Q6ZT12, Q96EQ8, Q9BSK4, P38398, Q6P3S6, Q58WW2, Q8TEC5, P61956, Q9Y5T5, O43791	817	509	19235	1.0176	1	0.976428	99.9997
GOTERM_BP_FAT	GO:0043632~modification-dependent macromolecule catabolic process	24	2.93399	0.623107	O95628, P40306, A0AVT1, Q9UPN9, Q96A44, Q96CD0, O60907, P46934, Q96S21, Q8N461, Q86VP6, Q86UV5, Q9HCE7, Q6ZT12, P28062, Q96EQ8, Q9BSK4, P38398, Q6P3S6, Q8TEC5, P61956, Q9Y5T5, Q9BQE4, O43791	569	574	13528	0.994078	1	0.998758	100
GOTERM_BP_FAT	GO:0019941~modification-dependent protein catabolic process	24	2.93399	0.623107	O95628, P40306, A0AVT1, Q9UPN9, Q96A44, Q96CD0, O60907, P46934, Q96S21, Q8N461, Q86VP6, Q86UV5, Q9HCE7, Q6ZT12, P28062, Q96EQ8, Q9BSK4, P38398, Q6P3S6, Q8TEC5, P61956, Q9Y5T5, Q9BQE4, O43791	569	574	13528	0.994078	1	0.998758	100
Annotation Cluster 113	Enrichment Score: 0.40892003400506083
Category	Term	Count	%	PValue	Genes	List Total	Pop Hits	Pop Total	Fold Enrichment	Bonferroni	Benjamini	FDR
SP_PIR_KEYWORDS	iron transport	3	0.366748	0.255041	P02788, Q6ZMJ2, Q8TD22	817	23	19235	3.07088	1	0.861974	98.5433
GOTERM_BP_FAT	GO:0006826~iron ion transport	3	0.366748	0.345455	P02788, Q6ZMJ2, Q8TD22	569	29	13528	2.45949	1	0.992372	99.9412
GOTERM_BP_FAT	GO:0000041~transition metal ion transport	5	0.611247	0.348365	Q9NY26, P02788, Q6ZMJ2, Q8N1S5, Q8TD22	569	71	13528	1.6743	1	0.992227	99.9457
GOTERM_BP_FAT	GO:0015674~di-, tri-valent inorganic cation transport	7	0.855746	0.753849	Q9NY26, Q01814, P02788, Q6ZMJ2, Q9UQM7, Q13555, Q8TD22	569	176	13528	0.945598	1	0.999679	100
Annotation Cluster 114	Enrichment Score: 0.4021525558419553
Category	Term	Count	%	PValue	Genes	List Total	Pop Hits	Pop Total	Fold Enrichment	Bonferroni	Benjamini	FDR
UP_SEQ_FEATURE	zinc finger region:B box-type 2	3	0.366748	0.147406	Q9C026, Q9UPN9, P29590	817	16	19113	4.3864	1	0.997665	93.8521
INTERPRO	IPR000315:Zinc finger, B-box	4	0.488998	0.597601	Q9C026, Q9UPN9, A6NDI0, P29590	711	72	16659	1.30169	1	0.999403	100
SMART	SM00336:BBOX	4	0.488998	0.705694	Q9C026, Q9UPN9, A6NDI0, P29590	455	72	9079	1.10855	1	0.996734	100
Annotation Cluster 115	Enrichment Score: 0.40213844339293087
Category	Term	Count	%	PValue	Genes	List Total	Pop Hits	Pop Total	Fold Enrichment	Bonferroni	Benjamini	FDR
INTERPRO	IPR014352:FERM/acyl-CoA-binding protein, 3-helical bundle	6	0.733496	0.0350848	Q15678, Q9H4G0, Q5T8D3, Q6ZUT3, P07108, Q8NC06	711	43	16659	3.26936	1	0.709964	43.545
INTERPRO	IPR019750:Band 4.1 subgroup	3	0.366748	0.288798	Q15678, Q9H4G0, Q6ZUT3	711	25	16659	2.81165	1	0.99059	99.5727
INTERPRO	IPR018979:FERM, N-terminal	3	0.366748	0.367787	Q15678, Q9H4G0, Q6ZUT3	711	30	16659	2.34304	1	0.996023	99.9351
INTERPRO	IPR000299:FERM domain	3	0.366748	0.601117	Q15678, Q9H4G0, Q6ZUT3	711	47	16659	1.49556	1	0.999413	100
INTERPRO	IPR019748:FERM central domain	3	0.366748	0.601117	Q15678, Q9H4G0, Q6ZUT3	711	47	16659	1.49556	1	0.999413	100
UP_SEQ_FEATURE	domain:FERM	3	0.366748	0.613553	Q15678, Q9H4G0, Q6ZUT3	817	48	19113	1.46213	1	1	100
INTERPRO	IPR019749:Band 4.1 domain	3	0.366748	0.634937	Q15678, Q9H4G0, Q6ZUT3	711	50	16659	1.40582	1	0.999696	100
INTERPRO	IPR019747:FERM conserved site	3	0.366748	0.634937	Q15678, Q9H4G0, Q6ZUT3	711	50	16659	1.40582	1	0.999696	100
SMART	SM00295:B41	3	0.366748	0.721462	Q15678, Q9H4G0, Q6ZUT3	455	50	9079	1.19723	1	0.997162	100
Annotation Cluster 116	Enrichment Score: 0.40092234726559933
Category	Term	Count	%	PValue	Genes	List Total	Pop Hits	Pop Total	Fold Enrichment	Bonferroni	Benjamini	FDR
GOTERM_BP_FAT	GO:0007398~ectoderm development	12	1.46699	0.215685	Q9HCE7, P26367, P04259, P01040, P49768, Q9NQ38, Q04206, Q9Y337, Q96PI1, Q9H0F6, P02461, P78545	569	199	13528	1.43367	1	0.988576	98.5941
GOTERM_BP_FAT	GO:0030855~epithelial cell differentiation	8	0.977995	0.352841	Q14332, P26367, P01040, Q9NQ38, Q9UP38, Q96PI1, Q9H0F6, P78545	569	137	13528	1.38832	1	0.992297	99.9518
GOTERM_BP_FAT	GO:0009913~epidermal cell differentiation	5	0.611247	0.358001	P26367, P01040, Q9NQ38, Q96PI1, Q9H0F6	569	72	13528	1.65104	1	0.992626	99.9582
GOTERM_BP_FAT	GO:0008544~epidermis development	10	1.22249	0.368053	P26367, P01040, P49768, Q9NQ38, Q04206, Q9Y337, Q96PI1, Q9H0F6, P02461, P78545	569	184	13528	1.29212	1	0.992412	99.9683
GOTERM_BP_FAT	GO:0030216~keratinocyte differentiation	4	0.488998	0.528055	P26367, P01040, Q96PI1, Q9H0F6	569	66	13528	1.44091	1	0.997129	99.9998
GOTERM_BP_FAT	GO:0060429~epithelium development	9	1.10024	0.742324	Q14332, P26367, P01040, Q9ULK5, Q9NQ38, Q9UP38, Q96PI1, Q9H0F6, P78545	569	227	13528	0.942623	1	0.999628	100
Annotation Cluster 117	Enrichment Score: 0.39732911306322344
Category	Term	Count	%	PValue	Genes	List Total	Pop Hits	Pop Total	Fold Enrichment	Bonferroni	Benjamini	FDR
GOTERM_BP_FAT	GO:0050808~synapse organization	5	0.611247	0.25325	Q01814, Q9UN67, Q96EY1, Q9NRJ7, Q9BY67	569	61	13528	1.94877	1	0.988662	99.406
GOTERM_BP_FAT	GO:0007416~synaptogenesis	3	0.366748	0.391233	Q9UN67, Q9NRJ7, Q9BY67	569	32	13528	2.22891	1	0.993196	99.9835
GOTERM_BP_FAT	GO:0007156~homophilic cell adhesion	6	0.733496	0.648677	Q9Y5F1, Q9UN67, Q92692, Q9H158, Q9NRJ7, Q9BY67	569	131	13528	1.08893	1	0.999063	100
Annotation Cluster 118	Enrichment Score: 0.3911759265682549
Category	Term	Count	%	PValue	Genes	List Total	Pop Hits	Pop Total	Fold Enrichment	Bonferroni	Benjamini	FDR
GOTERM_BP_FAT	GO:0032268~regulation of cellular protein metabolic process	26	3.17848	0.142883	P36575, P36897, P40306, P49768, Q96EY1, Q14240, Q8N9W6, Q7Z5Q1, P09958, Q9HCE7, P49458, P28062, P38398, Q7Z3Z4, O43310, Q3V6T2, P07948, P31323, P52298, P05129, P19838, P01344, Q9NRA1, Q9BSK4, Q8WY41, P29590	569	474	13528	1.30412	1	0.981874	93.3222
GOTERM_BP_FAT	GO:0051247~positive regulation of protein metabolic process	14	1.71149	0.225194	P36897, P40306, P49768, Q96HU1, Q96EY1, P46934, P01344, Q8N9W6, P09958, Q9HCE7, P28062, P38398, P29590, P07948	569	243	13528	1.36976	1	0.988018	98.865
GOTERM_BP_FAT	GO:0031396~regulation of protein ubiquitination	7	0.855746	0.243262	Q9HCE7, P28062, Q9BSK4, P38398, P40306, P05129, Q96EY1	569	100	13528	1.66425	1	0.988628	99.2499
GOTERM_BP_FAT	GO:0031399~regulation of protein modification process	16	1.95599	0.261594	P36575, P36897, P31323, P40306, P49768, P05129, Q96EY1, P01344, Q9NRA1, Q9HCE7, P28062, Q9BSK4, P38398, Q3V6T2, P29590, P07948	569	295	13528	1.28949	1	0.989582	99.5123
GOTERM_BP_FAT	GO:0031401~positive regulation of protein modification process	10	1.22249	0.386081	Q9HCE7, P36897, P28062, P38398, P40306, P49768, Q96EY1, P01344, P29590, P07948	569	187	13528	1.27139	1	0.992747	99.9809
GOTERM_BP_FAT	GO:0032270~positive regulation of cellular protein metabolic process	12	1.46699	0.392732	Q9HCE7, P36897, P28062, P38398, P40306, P49768, Q96EY1, Q8N9W6, P01344, P09958, P29590, P07948	569	233	13528	1.22447	1	0.993222	99.9842
GOTERM_BP_FAT	GO:0031398~positive regulation of protein ubiquitination	5	0.611247	0.471918	Q9HCE7, P28062, P38398, P40306, Q96EY1	569	84	13528	1.41518	1	0.995898	99.9986
GOTERM_BP_FAT	GO:0032269~negative regulation of cellular protein metabolic process	9	1.10024	0.486047	P49458, P28062, P40306, P49768, P05129, P19838, P01344, P09958, P29590	569	180	13528	1.18875	1	0.99596	99.9992
GOTERM_BP_FAT	GO:0043161~proteasomal ubiquitin-dependent protein catabolic process	5	0.611247	0.625568	Q9HCE7, P28062, P40306, O60907, Q9BQE4	569	102	13528	1.16544	1	0.998766	100
GOTERM_BP_FAT	GO:0010498~proteasomal protein catabolic process	5	0.611247	0.625568	Q9HCE7, P28062, P40306, O60907, Q9BQE4	569	102	13528	1.16544	1	0.998766	100
GOTERM_BP_FAT	GO:0031397~negative regulation of protein ubiquitination	3	0.366748	0.823298	P28062, P40306, P05129	569	74	13528	0.963853	1	0.999892	100
GOTERM_BP_FAT	GO:0031400~negative regulation of protein modification process	4	0.488998	0.881503	P28062, P40306, P49768, P05129	569	119	13528	0.799161	1	0.99997	100
Annotation Cluster 119	Enrichment Score: 0.3905415964745501
Category	Term	Count	%	PValue	Genes	List Total	Pop Hits	Pop Total	Fold Enrichment	Bonferroni	Benjamini	FDR
GOTERM_BP_FAT	GO:0046890~regulation of lipid biosynthetic process	4	0.488998	0.292662	P38398, P19838, Q15637, P01344	569	45	13528	2.11334	1	0.990485	99.7707
GOTERM_BP_FAT	GO:0045833~negative regulation of lipid metabolic process	3	0.366748	0.329934	P38398, P19838, P01344	569	28	13528	2.54733	1	0.991692	99.9113
GOTERM_BP_FAT	GO:0019216~regulation of lipid metabolic process	5	0.611247	0.697561	P60953, P38398, P19838, Q15637, P01344	569	112	13528	1.06139	1	0.999431	100
Annotation Cluster 120	Enrichment Score: 0.38905847809491884
Category	Term	Count	%	PValue	Genes	List Total	Pop Hits	Pop Total	Fold Enrichment	Bonferroni	Benjamini	FDR
GOTERM_BP_FAT	GO:0001947~heart looping	3	0.366748	0.235502	P43694, Q9ULK5, P49768	569	22	13528	3.24205	1	0.98774	99.1028
GOTERM_BP_FAT	GO:0003007~heart morphogenesis	5	0.611247	0.367635	P43694, Q9ULK5, Q9ULJ6, P49768, P13533	569	73	13528	1.62843	1	0.992685	99.9679
GOTERM_BP_FAT	GO:0035239~tube morphogenesis	5	0.611247	0.785985	P37173, P43694, Q9ULK5, P49768, Q9UPY3	569	127	13528	0.936025	1	0.999793	100
Annotation Cluster 121	Enrichment Score: 0.38808511805888374
Category	Term	Count	%	PValue	Genes	List Total	Pop Hits	Pop Total	Fold Enrichment	Bonferroni	Benjamini	FDR
GOTERM_BP_FAT	GO:0070201~regulation of establishment of protein localization	9	1.10024	0.13648	P36897, O15530, Q96RD7, P53367, Q9UGK8, P01344, P13796, Q9BY67, Q9UN86	569	121	13528	1.76839	1	0.97979	92.3901
GOTERM_BP_FAT	GO:0051223~regulation of protein transport	8	0.977995	0.202882	P36897, Q96RD7, P53367, Q9UGK8, P01344, P13796, Q9BY67, Q9UN86	569	114	13528	1.66842	1	0.987863	98.1319
GOTERM_BP_FAT	GO:0032880~regulation of protein localization	9	1.10024	0.223865	P36897, O15530, Q96RD7, P53367, Q9UGK8, P01344, P13796, Q9BY67, Q9UN86	569	138	13528	1.55055	1	0.988429	98.8304
GOTERM_BP_FAT	GO:0050708~regulation of protein secretion	5	0.611247	0.225777	Q96RD7, P53367, Q9UGK8, P01344, Q9BY67	569	58	13528	2.04957	1	0.987789	98.88
GOTERM_BP_FAT	GO:0050715~positive regulation of cytokine secretion	3	0.366748	0.251269	Q96RD7, P01344, Q9BY67	569	23	13528	3.10109	1	0.988853	99.3777
GOTERM_BP_FAT	GO:0060341~regulation of cellular localization	13	1.58924	0.352074	P36897, P52298, Q96RD7, P46934, Q9UGK8, P01344, Q9BY67, Q9UN86, P20336, Q9NZJ9, Q9UQM7, P53367, P13796	569	248	13528	1.24627	1	0.992543	99.9508
GOTERM_BP_FAT	GO:0050707~regulation of cytokine secretion	3	0.366748	0.360857	Q96RD7, P01344, Q9BY67	569	30	13528	2.3775	1	0.992487	99.9613
GOTERM_BP_FAT	GO:0001817~regulation of cytokine production	9	1.10024	0.492333	P43694, Q96RD7, Q04206, P19838, Q92993, Q9BQE4, P01344, Q9BY67, P09958	569	181	13528	1.18218	1	0.996135	99.9993
GOTERM_BP_FAT	GO:0051224~negative regulation of protein transport	3	0.366748	0.505222	Q9UGK8, P01344, Q9UN86	569	40	13528	1.78313	1	0.996484	99.9996
GOTERM_BP_FAT	GO:0050714~positive regulation of protein secretion	3	0.366748	0.518481	Q96RD7, P01344, Q9BY67	569	41	13528	1.73964	1	0.996765	99.9997
GOTERM_BP_FAT	GO:0051222~positive regulation of protein transport	4	0.488998	0.53828	P36897, Q96RD7, P01344, Q9BY67	569	67	13528	1.41941	1	0.997283	99.9999
GOTERM_BP_FAT	GO:0033157~regulation of intracellular protein transport	3	0.366748	0.658437	P36897, P13796, Q9UN86	569	53	13528	1.34576	1	0.999143	100
GOTERM_BP_FAT	GO:0051046~regulation of secretion	7	0.855746	0.856569	P20336, Q96RD7, Q9UQM7, P53367, Q9UGK8, P01344, Q9BY67	569	202	13528	0.823888	1	0.999946	100
GOTERM_BP_FAT	GO:0051050~positive regulation of transport	7	0.855746	0.911212	Q01814, P36897, P52298, Q96RD7, P46934, P01344, Q9BY67	569	223	13528	0.746302	1	0.999986	100
GOTERM_BP_FAT	GO:0051047~positive regulation of secretion	3	0.366748	0.946804	Q96RD7, P01344, Q9BY67	569	109	13528	0.654359	1	0.999998	100
Annotation Cluster 122	Enrichment Score: 0.38565991148406514
Category	Term	Count	%	PValue	Genes	List Total	Pop Hits	Pop Total	Fold Enrichment	Bonferroni	Benjamini	FDR
GOTERM_CC_FAT	GO:0031300~intrinsic to organelle membrane	8	0.977995	0.327564	O94901, Q11201, P42892, P49768, Q8IXI2, Q13948, P39880, Q9BQE4, P61647	491	146	12782	1.42644	1	0.899465	99.614
GOTERM_CC_FAT	GO:0031301~integral to organelle membrane	7	0.855746	0.332929	O94901, Q11201, P49768, Q8IXI2, Q13948, P39880, Q9BQE4, P61647	491	123	12782	1.48153	1	0.894454	99.655
GOTERM_CC_FAT	GO:0030173~integral to Golgi membrane	3	0.366748	0.494916	Q11201, Q13948, P39880, P61647	491	43	12782	1.81623	1	0.949533	99.993
GOTERM_CC_FAT	GO:0031228~intrinsic to Golgi membrane	3	0.366748	0.531107	Q11201, Q13948, P39880, P61647	491	46	12782	1.69778	1	0.956902	99.9975
Annotation Cluster 123	Enrichment Score: 0.38549675170721165
Category	Term	Count	%	PValue	Genes	List Total	Pop Hits	Pop Total	Fold Enrichment	Bonferroni	Benjamini	FDR
KEGG_PATHWAY	hsa04610:Complement and coagulation cascades	5	0.611247	0.27797	P02679, P05121, P01008, P09871, P15529	198	69	5085	1.861	1	0.716629	97.9631
GOTERM_BP_FAT	GO:0042060~wound healing	11	1.34474	0.282213	P02679, P37173, P05121, P01008, Q9UBX5, Q92982, Q9BSW7, O60248, P02461, P01344, P08519	569	191	13528	1.36924	1	0.99008	99.7033
GOTERM_BP_FAT	GO:0007596~blood coagulation	6	0.733496	0.427548	P02679, P05121, P01008, Q9UBX5, P02461, P08519	569	102	13528	1.39853	1	0.994781	99.9944
GOTERM_BP_FAT	GO:0050817~coagulation	6	0.733496	0.427548	P02679, P05121, P01008, Q9UBX5, P02461, P08519	569	102	13528	1.39853	1	0.994781	99.9944
GOTERM_BP_FAT	GO:0007599~hemostasis	6	0.733496	0.476995	P02679, P05121, P01008, Q9UBX5, P02461, P08519	569	108	13528	1.32084	1	0.995834	99.9989
GOTERM_BP_FAT	GO:0050878~regulation of body fluid levels	6	0.733496	0.711149	P02679, P05121, P01008, Q9UBX5, P02461, P08519	569	141	13528	1.0117	1	0.99947	100
Annotation Cluster 124	Enrichment Score: 0.3752075423460714
Category	Term	Count	%	PValue	Genes	List Total	Pop Hits	Pop Total	Fold Enrichment	Bonferroni	Benjamini	FDR
SP_PIR_KEYWORDS	Aminopeptidase	3	0.366748	0.302854	Q6UB28, O43895, Q86TI2	817	26	19235	2.71655	1	0.896785	99.4382
GOTERM_MF_FAT	GO:0004177~aminopeptidase activity	3	0.366748	0.376797	Q6UB28, O43895, Q86TI2	565	30	12983	2.29788	1	0.975568	99.9232
GOTERM_MF_FAT	GO:0008238~exopeptidase activity	4	0.488998	0.656201	Q6UB28, O43895, Q9H4A9, Q86TI2	565	77	12983	1.1937	1	0.997839	100
Annotation Cluster 125	Enrichment Score: 0.3749892708318808
Category	Term	Count	%	PValue	Genes	List Total	Pop Hits	Pop Total	Fold Enrichment	Bonferroni	Benjamini	FDR
GOTERM_CC_FAT	GO:0031988~membrane-bounded vesicle	25	3.05623	0.340099	Q99519, P16519, Q96KG9, Q15811, P02775, Q9NVA1, Q9BY67, P09958, P42892, O15530, Q9UQM7, Q3V6T2, O43312, Q14568, P02679, Q9UHG2, P35613, Q9BSW7, Q9NRA2, Q9Y548, P20336, Q8TF30, P13497, Q9NQ38, Q13555	491	568	12782	1.1458	1	0.894377	99.7034
GOTERM_CC_FAT	GO:0016023~cytoplasmic membrane-bounded vesicle	24	2.93399	0.372464	P02679, Q9UHG2, Q99519, P16519, Q96KG9, Q15811, P02775, P35613, Q9NVA1, Q9BSW7, Q9BY67, Q9NRA2, P09958, Q9Y548, Q8TF30, P20336, P42892, O15530, Q9NQ38, Q9UQM7, Q13555, Q3V6T2, O43312, Q14568	491	550	12782	1.13597	1	0.905983	99.8533
GOTERM_CC_FAT	GO:0031982~vesicle	27	3.30073	0.491159	Q99519, P16519, Q96KG9, P49768, Q15811, P02775, Q9NVA1, Q9BY67, P09958, P42892, O15530, Q9UQM7, Q3V6T2, O43312, Q14568, Q07866, P02679, Q9UHG2, P35613, Q9BSW7, Q9NRA2, Q9Y548, P20336, Q8TF30, P13497, Q9NQ38, Q13555	491	670	12782	1.04907	1	0.949501	99.9922
GOTERM_CC_FAT	GO:0031410~cytoplasmic vesicle	26	3.17848	0.508313	Q99519, P16519, P49768, Q96KG9, Q15811, P02775, Q9NVA1, Q9BY67, P09958, P42892, O15530, Q9UQM7, Q3V6T2, O43312, Q14568, Q07866, P02679, Q9UHG2, P35613, Q9BSW7, Q9NRA2, Q9Y548, P20336, Q8TF30, Q9NQ38, Q13555	491	642	12782	1.05428	1	0.950609	99.9952
Annotation Cluster 126	Enrichment Score: 0.37310756384924726
Category	Term	Count	%	PValue	Genes	List Total	Pop Hits	Pop Total	Fold Enrichment	Bonferroni	Benjamini	FDR
GOTERM_BP_FAT	GO:0007389~pattern specification process	16	1.95599	0.156766	Q8TAM2, P36897, P43694, P26367, P09629, P49768, Q03014, P11161, Q9H0F7, Q99697, Q9Y2T1, Q9H161, P37173, Q8TCX1, P56177, P40426	569	267	13528	1.42472	1	0.986365	94.9864
GOTERM_BP_FAT	GO:0009952~anterior/posterior pattern formation	9	1.10024	0.235301	P36897, P26367, P43694, P09629, P49768, Q03014, Q9Y2T1, P40426, Q9H161	569	140	13528	1.5284	1	0.988055	99.0987
GOTERM_BP_FAT	GO:0003002~regionalization	11	1.34474	0.314797	P36897, P26367, P43694, P09629, P49768, Q03014, P56177, P11161, Q9Y2T1, P40426, Q9H161	569	197	13528	1.32754	1	0.99123	99.8688
INTERPRO	IPR012287:Homeodomain-related	12	1.46699	0.430238	P26367, P09629, Q03014, Q8NA31, Q13948, Q99697, P39880, Q9H161, Q99687, Q4W5G0, P56177, Q9BYU1, P40426	711	238	16659	1.18136	1	0.998167	99.9877
INTERPRO	IPR017970:Homeobox, conserved site	11	1.34474	0.525457	Q99687, Q96A47, P26367, P09629, Q03014, Q13948, P56177, P39880, Q99697, Q9BYU1, P40426, Q9H161	711	232	16659	1.11092	1	0.998794	99.9993
INTERPRO	IPR001356:Homeobox	11	1.34474	0.547676	Q99687, Q96A47, P26367, P09629, Q03014, Q13948, P56177, P39880, Q99697, Q9BYU1, P40426, Q9H161	711	235	16659	1.09674	1	0.999072	99.9997
SP_PIR_KEYWORDS	Homeobox	11	1.34474	0.579219	Q99687, Q96A47, P26367, P09629, Q03014, Q13948, P56177, P39880, Q99697, Q9BYU1, P40426, Q9H161	817	242	19235	1.07016	1	0.975967	99.9996
UP_SEQ_FEATURE	DNA-binding region:Homeobox	8	0.977995	0.706806	Q96A47, P26367, P09629, Q03014, Q13948, P56177, P39880, Q99697, Q9H161	817	190	19113	0.985016	1	1	100
SMART	SM00389:HOX	11	1.34474	0.745098	Q99687, Q96A47, P26367, P09629, Q03014, Q13948, P56177, P39880, Q99697, Q9BYU1, P40426, Q9H161	455	235	9079	0.93401	1	0.997606	100
Annotation Cluster 127	Enrichment Score: 0.3725600464144865
Category	Term	Count	%	PValue	Genes	List Total	Pop Hits	Pop Total	Fold Enrichment	Bonferroni	Benjamini	FDR
GOTERM_CC_FAT	GO:0000790~nuclear chromatin	4	0.488998	0.353232	Q09028, Q9BYU1, Q96JY0, Q8IY92	491	55	12782	1.89328	1	0.893409	99.7762
GOTERM_CC_FAT	GO:0000228~nuclear chromosome	8	0.977995	0.428257	Q9UEY8, Q09028, P51955, Q9UBD5, Q9BYU1, Q96JY0, Q8IY92, Q8N0S2	491	162	12782	1.28556	1	0.919943	99.9602
GOTERM_CC_FAT	GO:0044454~nuclear chromosome part	6	0.733496	0.504145	Q09028, Q9UBD5, Q9BYU1, Q96JY0, Q8IY92, Q8N0S2	491	122	12782	1.28029	1	0.950371	99.9946
Annotation Cluster 128	Enrichment Score: 0.3685936260850676
Category	Term	Count	%	PValue	Genes	List Total	Pop Hits	Pop Total	Fold Enrichment	Bonferroni	Benjamini	FDR
GOTERM_BP_FAT	GO:0001654~eye development	8	0.977995	0.318633	P57796, Q13394, P26367, Q13461, P13631, Q15648, O75030, P82279	569	132	13528	1.44091	1	0.991408	99.8811
GOTERM_BP_FAT	GO:0007423~sensory organ development	12	1.46699	0.371109	Q01814, P57796, P26367, Q13948, P39880, Q9P202, Q13461, O75030, P42892, Q13394, P13631, Q15648, P82279	569	229	13528	1.24585	1	0.992634	99.9709
GOTERM_BP_FAT	GO:0043010~camera-type eye development	5	0.611247	0.662867	P57796, Q13394, P26367, Q15648, O75030	569	107	13528	1.11098	1	0.999182	100
Annotation Cluster 129	Enrichment Score: 0.3630233335680159
Category	Term	Count	%	PValue	Genes	List Total	Pop Hits	Pop Total	Fold Enrichment	Bonferroni	Benjamini	FDR
GOTERM_BP_FAT	GO:0010740~positive regulation of protein kinase cascade	10	1.22249	0.268782	P19438, Q16610, P36897, Q15811, Q04206, P46934, P01344, P50591, Q99759, P07948	569	167	13528	1.42366	1	0.989327	99.5892
GOTERM_BP_FAT	GO:0043122~regulation of I-kappaB kinase/NF-kappaB cascade	7	0.855746	0.29352	P19438, Q16610, Q04206, Q96EY1, Q96LW7, P50591, Q99759	569	107	13528	1.55538	1	0.99014	99.7755
GOTERM_BP_FAT	GO:0009967~positive regulation of signal transduction	14	1.71149	0.475029	P36897, Q03014, Q15811, Q9Y337, P46934, P50591, P01344, P09958, P19438, Q16610, P42892, Q04206, Q99759, P07948	569	295	13528	1.12831	1	0.995943	99.9988
GOTERM_BP_FAT	GO:0010627~regulation of protein kinase cascade	12	1.46699	0.48042	P19438, Q16610, P36897, Q15811, Q04206, P46934, Q96EY1, Q96LW7, P01344, P50591, Q99759, P07948	569	249	13528	1.14579	1	0.995981	99.999
GOTERM_BP_FAT	GO:0043123~positive regulation of I-kappaB kinase/NF-kappaB cascade	5	0.611247	0.585756	P19438, Q16610, Q04206, P50591, Q99759	569	97	13528	1.22552	1	0.99829	100
GOTERM_BP_FAT	GO:0010647~positive regulation of cell communication	14	1.71149	0.629163	P36897, Q03014, Q15811, Q9Y337, P46934, P50591, P01344, P09958, P19438, Q16610, P42892, Q04206, Q99759, P07948	569	329	13528	1.0117	1	0.998776	100
Annotation Cluster 130	Enrichment Score: 0.35832914567186125
Category	Term	Count	%	PValue	Genes	List Total	Pop Hits	Pop Total	Fold Enrichment	Bonferroni	Benjamini	FDR
GOTERM_BP_FAT	GO:0030324~lung development	6	0.733496	0.402465	P20336, P36897, P37173, Q13948, P39880, Q9UPY3, P49715	569	99	13528	1.44091	1	0.993724	99.9881
GOTERM_BP_FAT	GO:0030323~respiratory tube development	6	0.733496	0.427548	P20336, P36897, P37173, Q13948, P39880, Q9UPY3, P49715	569	102	13528	1.39853	1	0.994781	99.9944
GOTERM_BP_FAT	GO:0035295~tube development	11	1.34474	0.449218	P20336, P36897, P37173, P43694, Q9ULK5, P49768, Q03014, Q13948, P39880, Q9UPY3, P49715, Q15648	569	220	13528	1.18875	1	0.995869	99.9972
GOTERM_BP_FAT	GO:0060541~respiratory system development	6	0.733496	0.476995	P20336, P36897, P37173, Q13948, P39880, Q9UPY3, P49715	569	108	13528	1.32084	1	0.995834	99.9989
Annotation Cluster 131	Enrichment Score: 0.3582119528383633
Category	Term	Count	%	PValue	Genes	List Total	Pop Hits	Pop Total	Fold Enrichment	Bonferroni	Benjamini	FDR
INTERPRO	IPR000859:CUB	4	0.488998	0.371242	P13497, P09871, Q9Y5Y6, Q9NRA1	711	51	16659	1.83768	1	0.996047	99.9406
UP_SEQ_FEATURE	domain:CUB 1	3	0.366748	0.458494	P13497, P09871, Q9Y5Y6	817	36	19113	1.94951	1	0.999992	99.9978
UP_SEQ_FEATURE	domain:CUB 2	3	0.366748	0.458494	P13497, P09871, Q9Y5Y6	817	36	19113	1.94951	1	0.999992	99.9978
SMART	SM00042:CUB	4	0.488998	0.472963	P13497, P09871, Q9Y5Y6, Q9NRA1	455	51	9079	1.56501	1	0.99205	99.9734
Annotation Cluster 132	Enrichment Score: 0.3560769927272655
Category	Term	Count	%	PValue	Genes	List Total	Pop Hits	Pop Total	Fold Enrichment	Bonferroni	Benjamini	FDR
GOTERM_BP_FAT	GO:0007264~small GTPase mediated signal transduction	20	2.44499	0.0560841	Q8TEU7, P60953, Q9BST9, Q15811, Q8IXI2, Q96HU1, Q96EY1, P53778, Q9H0F7, Q96S21, Q9UN86, Q14155, Q9BYZ6, P20336, Q8N4Z0, P53365, P20340, Q16539, Q7LDG7, Q86YS6	569	305	13528	1.55902	1	0.93686	63.6924
SP_PIR_KEYWORDS	prenylated cysteine	4	0.488998	0.0717264	P20336, P60953, P50151, P20340, Q9H1X3	817	23	19235	4.09451	1	0.598928	65.6672
SP_PIR_KEYWORDS	methylation	15	1.83374	0.14966	P60953, P50151, Q01196, P13533, Q9UN86, P12882, Q8N257, P20336, Q9UKX3, Q8N4Z0, Q06787, Q7Z3Z4, P20340, Q86YS6, Q9H1X3, P57053	817	242	19235	1.4593	1	0.790029	90.2569
UP_SEQ_FEATURE	lipid moiety-binding region:S-geranylgeranyl cysteine	7	0.855746	0.269745	P20336, P60953, P50151, Q8N4Z0, P20340, Q96S21, Q9H1X3, Q86YS6	817	102	19113	1.60548	1	0.999811	99.5905
INTERPRO	IPR001806:Ras GTPase	8	0.977995	0.353109	P20336, Q9BYZ6, P60953, Q8IXI2, Q8N4Z0, P20340, Q96S21, Q86YS6	711	135	16659	1.38847	1	0.995606	99.9063
INTERPRO	IPR013753:Ras	7	0.855746	0.442714	P20336, Q9BYZ6, P60953, Q8N4Z0, P20340, Q96S21, Q86YS6	711	125	16659	1.3121	1	0.998155	99.9914
SP_PIR_KEYWORDS	nucleotide binding	6	0.733496	0.477797	P20336, O15440, P60953, P13533, P20340, O43795	817	107	19235	1.32019	1	0.961424	99.9911
INTERPRO	IPR003579:Ras small GTPase, Rab type	4	0.488998	0.485059	P20336, P20340, Q96S21, Q86YS6	711	61	16659	1.53642	1	0.998517	99.9976
SP_PIR_KEYWORDS	prenylation	8	0.977995	0.49442	P20336, P60953, P50151, Q8N4Z0, Q8WW22, P20340, Q96S21, Q9H1X3, Q86YS6	817	156	19235	1.20736	1	0.964876	99.9944
SP_PIR_KEYWORDS	GTP binding	4	0.488998	0.545212	P20336, P60953, P50151, P20340, Q9H1X3	817	67	19235	1.40558	1	0.972184	99.9988
SP_PIR_KEYWORDS	P-loop	6	0.733496	0.54959	P20336, O15440, P60953, P13533, P20340, O43795	817	116	19235	1.21776	1	0.971566	99.9989
INTERPRO	IPR005225:Small GTP-binding protein	8	0.977995	0.572026	P20336, Q9BYZ6, P60953, Q8IXI2, Q9H0F7, P20340, Q96S21, Q86YS6	711	167	16659	1.12241	1	0.999155	99.9999
SMART	SM00175:RAB	4	0.488998	0.594696	P20336, P20340, Q96S21, Q86YS6	455	61	9079	1.30845	1	0.996693	99.9991
SP_PIR_KEYWORDS	gtp-binding	13	1.58924	0.743953	P60953, Q9BST9, Q8IXI2, Q9H0F7, Q96S21, Q9BYZ6, P20336, Q9H0R5, Q8N4Z0, Q8IYD1, P20340, Q9UJT1, Q86YS6	817	329	19235	0.930288	1	0.991588	100
UP_SEQ_FEATURE	short sequence motif:Effector region	4	0.488998	0.777055	P20336, P60953, P20340, Q86YS6	817	95	19113	0.985016	1	1	100
UP_SEQ_FEATURE	nucleotide phosphate-binding region:GTP	11	1.34474	0.813601	P20336, Q9BYZ6, P60953, Q9H0R5, Q8N4Z0, Q8IYD1, Q9H0F7, P20340, Q96S21, Q9UJT1, Q86YS6	817	295	19113	0.872323	1	1	100
GOTERM_MF_FAT	GO:0005525~GTP binding	14	1.71149	0.826914	P60953, Q9BST9, Q8IXI2, Q9H0F7, Q96S21, Q9BYZ6, P20336, Q9H0R5, Q8N4Z0, Q8IYD1, P53365, P20340, Q9UJT1, Q86YS6	565	372	12983	0.864792	1	0.99978	100
GOTERM_MF_FAT	GO:0019001~guanyl nucleotide binding	14	1.71149	0.852886	P60953, Q9BST9, Q8IXI2, Q9H0F7, Q96S21, Q9BYZ6, P20336, Q9H0R5, Q8N4Z0, Q8IYD1, P53365, P20340, Q9UJT1, Q86YS6	565	382	12983	0.842154	1	0.99988	100
GOTERM_MF_FAT	GO:0032561~guanyl ribonucleotide binding	14	1.71149	0.852886	P60953, Q9BST9, Q8IXI2, Q9H0F7, Q96S21, Q9BYZ6, P20336, Q9H0R5, Q8N4Z0, Q8IYD1, P53365, P20340, Q9UJT1, Q86YS6	565	382	12983	0.842154	1	0.99988	100
GOTERM_MF_FAT	GO:0003924~GTPase activity	7	0.855746	0.901055	P20336, P60953, Q9H0R5, P50151, Q8IYD1, P20340, Q9UJT1, Q9H1X3	565	211	12983	0.762329	1	0.999968	100
Annotation Cluster 133	Enrichment Score: 0.35535677600916826
Category	Term	Count	%	PValue	Genes	List Total	Pop Hits	Pop Total	Fold Enrichment	Bonferroni	Benjamini	FDR
KEGG_PATHWAY	hsa00512:O-Glycan biosynthesis	5	0.611247	0.027208	Q11201, Q6P9A2, O15294, Q8IUC8, Q8NCW6	198	30	5085	4.2803	0.984475	0.315226	28.0924
GOTERM_BP_FAT	GO:0006493~protein amino acid O-linked glycosylation	3	0.366748	0.282853	O15294, Q8IUC8, P61647	569	25	13528	2.85301	1	0.989937	99.708
GOTERM_CC_FAT	GO:0031301~integral to organelle membrane	7	0.855746	0.332929	O94901, Q11201, P49768, Q8IXI2, Q13948, P39880, Q9BQE4, P61647	491	123	12782	1.48153	1	0.894454	99.655
GOTERM_BP_FAT	GO:0009100~glycoprotein metabolic process	9	1.10024	0.617563	Q11201, Q96BI3, O15294, Q8IUC8, Q96IV0, P49768, Q9Y251, O75829, P61647	569	202	13528	1.05928	1	0.998752	100
GOTERM_BP_FAT	GO:0043413~biopolymer glycosylation	5	0.611247	0.79107	Q11201, O15294, Q8IUC8, P49768, P61647	569	128	13528	0.928713	1	0.999807	100
GOTERM_BP_FAT	GO:0006486~protein amino acid glycosylation	5	0.611247	0.79107	Q11201, O15294, Q8IUC8, P49768, P61647	569	128	13528	0.928713	1	0.999807	100
GOTERM_BP_FAT	GO:0070085~glycosylation	5	0.611247	0.79107	Q11201, O15294, Q8IUC8, P49768, P61647	569	128	13528	0.928713	1	0.999807	100
SP_PIR_KEYWORDS	glycosyltransferase	7	0.855746	0.895422	Q11201, Q6P9A2, O15294, Q8IUC8, Q8NCW6, P61647, P00709	817	214	19235	0.770113	1	0.998161	100
GOTERM_BP_FAT	GO:0009101~glycoprotein biosynthetic process	5	0.611247	0.903292	Q11201, O15294, Q8IUC8, P49768, P61647	569	158	13528	0.752375	1	0.999982	100
Annotation Cluster 134	Enrichment Score: 0.3506970464420246
Category	Term	Count	%	PValue	Genes	List Total	Pop Hits	Pop Total	Fold Enrichment	Bonferroni	Benjamini	FDR
GOTERM_BP_FAT	GO:0006259~DNA metabolic process	27	3.30073	0.167224	Q12857, Q9UBD5, Q96EY1, Q9Y5K1, Q16576, Q8IY92, Q09028, P24522, Q96Q83, P38398, Q7Z3Z4, Q9UBT6, Q3V6T2, P08651, Q96Q15, Q96JY0, Q0VDD8, O94762, Q9H2G2, Q92993, Q8ND30, P25100, Q5FWF5, P16455, Q7Z2E3, Q15648, P29590	569	506	13528	1.26863	1	0.986337	95.9727
GOTERM_MF_FAT	GO:0003684~damaged DNA binding	5	0.611247	0.1712	P38398, Q96Q83, Q7Z2E3, Q9UBT6, Q5FWF5	565	50	12983	2.29788	1	0.921012	94.2021
GOTERM_BP_FAT	GO:0006974~response to DNA damage stimulus	19	2.32274	0.308545	P49768, Q86UE8, Q9H2G2, P53778, Q92993, Q5FWF5, Q8IY92, P16455, P24522, P38398, Q7Z2E3, Q96Q83, P35638, Q9UBT6, Q16539, Q96Q15, O94762, P29590, P07948	569	373	13528	1.21106	1	0.991098	99.8461
GOTERM_BP_FAT	GO:0006281~DNA repair	13	1.58924	0.538829	Q9H2G2, Q92993, Q5FWF5, Q8IY92, P16455, P24522, Q7Z2E3, Q96Q83, P38398, Q9UBT6, Q96Q15, O94762, P29590	569	284	13528	1.08829	1	0.997257	99.9999
SP_PIR_KEYWORDS	DNA damage	9	1.10024	0.645131	P16455, P24522, P38398, Q96Q83, Q7Z2E3, Q86UE8, Q9UBT6, Q96Q15, Q8IY92	817	205	19235	1.03361	1	0.982352	100
GOTERM_BP_FAT	GO:0033554~cellular response to stress	23	2.81174	0.677779	Q13268, P49768, Q86UE8, P46934, Q9H2G2, P53778, Q92993, Q5FWF5, Q8IY92, P16455, Q6ZMJ2, P24522, P38398, Q7Z2E3, Q96Q83, P35638, Q9UBT6, Q16539, Q96Q15, Q9BQE4, O94762, P07948, P29590	569	566	13528	0.966124	1	0.999287	100
SP_PIR_KEYWORDS	dna repair	7	0.855746	0.825239	P16455, P38398, Q96Q83, Q7Z2E3, Q9UBT6, Q96Q15, Q8IY92	817	191	19235	0.862849	1	0.995576	100
REACTOME_PATHWAY	REACT_216:DNA Repair	3	0.366748	0.911041	P16455, P38398, Q96Q83	132	102	3398	0.75713	1	0.997885	100
Annotation Cluster 135	Enrichment Score: 0.3472289026841444
Category	Term	Count	%	PValue	Genes	List Total	Pop Hits	Pop Total	Fold Enrichment	Bonferroni	Benjamini	FDR
INTERPRO	IPR016181:Acyl-CoA N-acyltransferase	4	0.488998	0.144113	Q96F10, Q92993, Q8WU03, Q8N6N6	711	31	16659	3.02327	1	0.935387	91.7182
GOTERM_MF_FAT	GO:0016410~N-acyltransferase activity	4	0.488998	0.70544	Q96F10, P27544, Q92993, Q8WU03	565	83	12983	1.10741	1	0.998652	100
SP_PIR_KEYWORDS	Acyltransferase	5	0.611247	0.893616	Q96F10, Q92993, Q9NYG2, Q8WU03, Q5FWF5	817	153	19235	0.769394	1	0.998139	100
Annotation Cluster 136	Enrichment Score: 0.34148818150873844
Category	Term	Count	%	PValue	Genes	List Total	Pop Hits	Pop Total	Fold Enrichment	Bonferroni	Benjamini	FDR
GOTERM_BP_FAT	GO:0048589~developmental growth	6	0.733496	0.301973	Q9ULJ6, P49768, Q9NQ38, P05121, Q92982, O60248	569	87	13528	1.63966	1	0.99044	99.8183
GOTERM_BP_FAT	GO:0042246~tissue regeneration	3	0.366748	0.391233	P05121, Q92982, O60248	569	32	13528	2.22891	1	0.993196	99.9835
GOTERM_BP_FAT	GO:0031099~regeneration	4	0.488998	0.558345	P36897, P05121, Q92982, O60248	569	69	13528	1.37826	1	0.997824	99.9999
GOTERM_BP_FAT	GO:0040007~growth	8	0.977995	0.652742	Q9P1Q0, Q9ULJ6, P49768, Q9NQ38, P05121, P21802, Q92982, O60248	569	183	13528	1.03935	1	0.999081	100
Annotation Cluster 137	Enrichment Score: 0.33457166658826676
Category	Term	Count	%	PValue	Genes	List Total	Pop Hits	Pop Total	Fold Enrichment	Bonferroni	Benjamini	FDR
GOTERM_BP_FAT	GO:0006631~fatty acid metabolic process	12	1.46699	0.211114	P19438, Q8N9L9, Q13085, Q5FVE4, P31323, P38398, O95864, P51589, Q99424, Q16539, P42330, Q9BY49	569	198	13528	1.44091	1	0.988125	98.4431
SP_PIR_KEYWORDS	Fatty acid biosynthesis	4	0.488998	0.274713	Q13085, P38398, O95864, Q9BY49	817	43	19235	2.19009	1	0.874449	99.0082
GOTERM_BP_FAT	GO:0016053~organic acid biosynthetic process	8	0.977995	0.476875	Q9BXJ4, Q13085, Q9H903, P38398, O95864, P51857, P54886, Q9BY49	569	155	13528	1.2271	1	0.995906	99.9989
GOTERM_BP_FAT	GO:0046394~carboxylic acid biosynthetic process	8	0.977995	0.476875	Q9BXJ4, Q13085, Q9H903, P38398, O95864, P51857, P54886, Q9BY49	569	155	13528	1.2271	1	0.995906	99.9989
SP_PIR_KEYWORDS	multifunctional enzyme	4	0.488998	0.575114	Q13085, Q9H903, P22234, P54886	817	70	19235	1.34534	1	0.975745	99.9995
SP_PIR_KEYWORDS	lipid synthesis	5	0.611247	0.60192	Q13085, P38398, O95864, P27544, Q9BY49	817	98	19235	1.2012	1	0.977641	99.9998
GOTERM_BP_FAT	GO:0006633~fatty acid biosynthetic process	4	0.488998	0.650366	Q13085, P38398, O95864, Q9BY49	569	79	13528	1.2038	1	0.999075	100
GOTERM_BP_FAT	GO:0008610~lipid biosynthetic process	13	1.58924	0.709204	Q8TBF5, Q9NRA0, P05093, Q9BY49, P29218, P61647, Q14849, Q9BXJ4, Q13085, P38398, O95864, P51857, P27544	569	323	13528	0.95689	1	0.999479	100
Annotation Cluster 138	Enrichment Score: 0.328691682957018
Category	Term	Count	%	PValue	Genes	List Total	Pop Hits	Pop Total	Fold Enrichment	Bonferroni	Benjamini	FDR
GOTERM_BP_FAT	GO:0009617~response to bacterium	11	1.34474	0.292969	P19438, P51164, O15440, P02788, P42224, Q5J5C9, P02775, Q04206, Q16539, P00709, P57053	569	193	13528	1.35505	1	0.990291	99.7724
GOTERM_BP_FAT	GO:0042742~defense response to bacterium	6	0.733496	0.509167	P19438, P02788, Q5J5C9, P02775, P00709, P57053	569	112	13528	1.27366	1	0.99651	99.9996
SP_PIR_KEYWORDS	antibiotic	4	0.488998	0.555316	P02788, Q5J5C9, P02775, P57053	817	68	19235	1.38491	1	0.971353	99.9991
SP_PIR_KEYWORDS	Antimicrobial	4	0.488998	0.584804	P02788, Q5J5C9, P02775, P57053	817	71	19235	1.32639	1	0.975781	99.9997
Annotation Cluster 139	Enrichment Score: 0.32756644124856954
Category	Term	Count	%	PValue	Genes	List Total	Pop Hits	Pop Total	Fold Enrichment	Bonferroni	Benjamini	FDR
GOTERM_BP_FAT	GO:0045088~regulation of innate immune response	4	0.488998	0.396899	Q92692, Q04206, P01344, Q9BY67	569	54	13528	1.76111	1	0.993539	99.986
GOTERM_BP_FAT	GO:0050778~positive regulation of immune response	8	0.977995	0.408169	Q92692, P49768, Q04206, P09871, P15529, Q29980, Q9BY67, P07948	569	145	13528	1.31173	1	0.993918	99.99
GOTERM_BP_FAT	GO:0048584~positive regulation of response to stimulus	12	1.46699	0.409733	P19438, Q92692, P38398, P49768, Q04206, P05129, P09871, P15529, Q29980, P01344, Q9BY67, P07948	569	236	13528	1.2089	1	0.993949	99.9904
GOTERM_BP_FAT	GO:0045089~positive regulation of innate immune response	3	0.366748	0.581135	Q92692, Q04206, Q9BY67	569	46	13528	1.55055	1	0.998183	100
GOTERM_BP_FAT	GO:0031349~positive regulation of defense response	4	0.488998	0.596855	P19438, Q92692, Q04206, Q9BY67	569	73	13528	1.30274	1	0.998421	100
Annotation Cluster 140	Enrichment Score: 0.31630727922127627
Category	Term	Count	%	PValue	Genes	List Total	Pop Hits	Pop Total	Fold Enrichment	Bonferroni	Benjamini	FDR
GOTERM_BP_FAT	GO:0042462~eye photoreceptor cell development	3	0.366748	0.204176	P57796, P26367, P82279	569	20	13528	3.56626	1	0.987812	98.1844
GOTERM_BP_FAT	GO:0001754~eye photoreceptor cell differentiation	3	0.366748	0.219792	P57796, P26367, P82279	569	21	13528	3.39643	1	0.988113	98.7178
GOTERM_BP_FAT	GO:0042461~photoreceptor cell development	3	0.366748	0.267063	P57796, P26367, P82279	569	24	13528	2.97188	1	0.989552	99.572
GOTERM_BP_FAT	GO:0046530~photoreceptor cell differentiation	3	0.366748	0.282853	P57796, P26367, P82279	569	25	13528	2.85301	1	0.989937	99.708
GOTERM_BP_FAT	GO:0001654~eye development	8	0.977995	0.318633	P57796, Q13394, P26367, Q13461, P13631, Q15648, O75030, P82279	569	132	13528	1.44091	1	0.991408	99.8811
GOTERM_CC_FAT	GO:0031513~nonmotile primary cilium	3	0.366748	0.348667	Q8TAM2, P36575, Q9P202	491	32	12782	2.44055	1	0.895556	99.753
SP_PIR_KEYWORDS	vision	8	0.977995	0.376642	Q8IXQ5, Q8TAM2, P36575, P04000, Q9P202, P09758, Q03395, P82279	817	139	19235	1.35502	1	0.92843	99.8874
GOTERM_BP_FAT	GO:0048592~eye morphogenesis	4	0.488998	0.558345	P57796, P26367, P13631, P82279	569	69	13528	1.37826	1	0.997824	99.9999
GOTERM_BP_FAT	GO:0007601~visual perception	9	1.10024	0.691185	Q8TAM2, P36575, P57796, P26367, P04000, Q9P202, P09758, Q03395, P82279	569	216	13528	0.990627	1	0.999388	100
GOTERM_BP_FAT	GO:0050953~sensory perception of light stimulus	9	1.10024	0.691185	Q8TAM2, P36575, P57796, P26367, P04000, Q9P202, P09758, Q03395, P82279	569	216	13528	0.990627	1	0.999388	100
GOTERM_BP_FAT	GO:0050890~cognition	26	3.17848	0.993115	P36575, Q01814, P49768, P04000, Q9P202, Q8NH73, Q6ZT12, Q15617, Q8TAM2, Q8NH55, P57796, Q8NGK5, P26367, P31323, P05129, O60907, P11161, P20336, Q9Y664, Q92731, O60765, P09758, Q96R27, Q03395, P15407, P82279	569	909	13528	0.680034	1	1	100
GOTERM_BP_FAT	GO:0050877~neurological system process	36	4.40098	0.99478	P36575, Q01814, P49768, P04000, Q9P202, O60939, Q6ZT12, Q8NH73, Q9UN67, Q9NRJ7, Q15617, Q8TAM2, O14910, P57796, Q8NH55, Q8NGK5, P26367, P31323, P30532, P05129, O60907, P11161, P25100, Q8N2Z9, P20336, Q9Y664, O60765, Q92731, Q13702, P09758, Q96R27, O95741, P40426, Q03395, P15407, P82279	569	1210	13528	0.707357	1	1	100
GOTERM_BP_FAT	GO:0007600~sensory perception	20	2.44499	0.998721	Q8TAM2, P36575, Q01814, Q8NH55, P57796, Q8NGK5, P26367, P04000, O60907, Q9P202, Q6ZT12, Q8NH73, P20336, Q9Y664, O60765, P09758, Q15617, Q96R27, Q03395, P82279	569	810	13528	0.587038	1	1	100
SP_PIR_KEYWORDS	sensory transduction	13	1.58924	0.99911	Q8IXQ5, Q8TAM2, P36575, Q8NH73, Q8NH55, Q8NGK5, P04000, Q9P202, Q15617, P09758, Q96R27, Q03395, P82279	817	595	19235	0.514395	1	1	100
Annotation Cluster 141	Enrichment Score: 0.3137259537336004
Category	Term	Count	%	PValue	Genes	List Total	Pop Hits	Pop Total	Fold Enrichment	Bonferroni	Benjamini	FDR
GOTERM_BP_FAT	GO:0014013~regulation of gliogenesis	4	0.488998	0.0558266	Q04206, P56177, Q9Y2D1, P07948	569	21	13528	4.52858	1	0.93952	63.5182
GOTERM_BP_FAT	GO:0048663~neuron fate commitment	5	0.611247	0.0983885	Q96A47, P36897, P60953, P26367, P56177	569	42	13528	2.83036	1	0.973873	83.7653
GOTERM_BP_FAT	GO:0045685~regulation of glial cell differentiation	3	0.366748	0.204176	Q04206, P56177, Q9Y2D1	569	20	13528	3.56626	1	0.987812	98.1844
GOTERM_BP_FAT	GO:0045165~cell fate commitment	7	0.855746	0.531314	Q96A47, P36897, P60953, P26367, P49768, P56177, O75030	569	139	13528	1.1973	1	0.997227	99.9998
GOTERM_BP_FAT	GO:0050768~negative regulation of neurogenesis	3	0.366748	0.569097	P49768, P56177, Q9Y2D1	569	45	13528	1.585	1	0.998045	100
GOTERM_BP_FAT	GO:0021543~pallium development	3	0.366748	0.581135	P26367, P49768, P56177	569	46	13528	1.55055	1	0.998183	100
GOTERM_BP_FAT	GO:0010721~negative regulation of cell development	3	0.366748	0.604463	P49768, P56177, Q9Y2D1	569	48	13528	1.48594	1	0.998538	100
GOTERM_BP_FAT	GO:0050767~regulation of neurogenesis	7	0.855746	0.702429	Q96A47, P26367, P49768, Q04206, P56177, Q9Y2D1, P07948	569	166	13528	1.00256	1	0.999455	100
GOTERM_BP_FAT	GO:0050769~positive regulation of neurogenesis	3	0.366748	0.715232	P26367, Q04206, P07948	569	59	13528	1.2089	1	0.999495	100
GOTERM_BP_FAT	GO:0060284~regulation of cell development	8	0.977995	0.762892	Q96A47, P26367, P49768, Q04206, P56177, P01344, Q9Y2D1, P07948	569	205	13528	0.927807	1	0.99972	100
GOTERM_BP_FAT	GO:0021537~telencephalon development	3	0.366748	0.763887	P26367, P49768, P56177	569	65	13528	1.09731	1	0.999721	100
GOTERM_BP_FAT	GO:0010720~positive regulation of cell development	3	0.366748	0.792174	P26367, Q04206, P07948	569	69	13528	1.0337	1	0.999809	100
GOTERM_BP_FAT	GO:0051960~regulation of nervous system development	7	0.855746	0.822119	Q96A47, P26367, P49768, Q04206, P56177, Q9Y2D1, P07948	569	192	13528	0.866798	1	0.999893	100
GOTERM_BP_FAT	GO:0030900~forebrain development	5	0.611247	0.886395	Q01094, P26367, P49768, Q03014, P56177	569	152	13528	0.782074	1	0.999973	100
GOTERM_BP_FAT	GO:0045664~regulation of neuron differentiation	3	0.366748	0.97771	Q96A47, P26367, P49768	569	133	13528	0.536279	1	1	100
Annotation Cluster 142	Enrichment Score: 0.30509798944967187
Category	Term	Count	%	PValue	Genes	List Total	Pop Hits	Pop Total	Fold Enrichment	Bonferroni	Benjamini	FDR
GOTERM_BP_FAT	GO:0060113~inner ear receptor cell differentiation	3	0.366748	0.267063	Q01814, Q13948, Q9P202, P39880	569	24	13528	2.97188	1	0.989552	99.572
GOTERM_BP_FAT	GO:0042490~mechanoreceptor differentiation	3	0.366748	0.345455	Q01814, Q13948, Q9P202, P39880	569	29	13528	2.45949	1	0.992372	99.9412
GOTERM_BP_FAT	GO:0043583~ear development	4	0.488998	0.767529	Q01814, P42892, Q13948, Q9P202, P39880	569	95	13528	1.00105	1	0.999735	100
GOTERM_BP_FAT	GO:0048839~inner ear development	3	0.366748	0.850174	Q01814, Q13948, Q9P202, P39880	569	79	13528	0.90285	1	0.999939	100
Annotation Cluster 143	Enrichment Score: 0.30266560369895906
Category	Term	Count	%	PValue	Genes	List Total	Pop Hits	Pop Total	Fold Enrichment	Bonferroni	Benjamini	FDR
GOTERM_BP_FAT	GO:0008016~regulation of heart contraction	7	0.855746	0.104175	P50461, P10827, P51589, Q14500, P13533, P25100	569	77	13528	2.16137	1	0.972846	85.5003
GOTERM_BP_FAT	GO:0003013~circulatory system process	7	0.855746	0.798487	P42892, P42224, Q14500, P13533, P25100, P08519	569	186	13528	0.89476	1	0.999832	100
GOTERM_BP_FAT	GO:0008015~blood circulation	7	0.855746	0.798487	P42892, P42224, Q14500, P13533, P25100, P08519	569	186	13528	0.89476	1	0.999832	100
GOTERM_BP_FAT	GO:0008217~regulation of blood pressure	3	0.366748	0.92691	P42892, P13533, P25100	569	100	13528	0.713251	1	0.999993	100
Annotation Cluster 144	Enrichment Score: 0.3018195628718841
Category	Term	Count	%	PValue	Genes	List Total	Pop Hits	Pop Total	Fold Enrichment	Bonferroni	Benjamini	FDR
GOTERM_BP_FAT	GO:0001568~blood vessel development	13	1.58924	0.337842	P36897, P50461, Q9ULJ6, P49768, P51178, Q9NRA0, P02461, Q12778, P35579, P37173, Q16539, Q9UPY3, Q8IUK5	569	245	13528	1.26153	1	0.992431	99.928
GOTERM_BP_FAT	GO:0001944~vasculature development	13	1.58924	0.367723	P36897, P50461, Q9ULJ6, P49768, P51178, Q9NRA0, P02461, Q12778, P35579, P37173, Q16539, Q9UPY3, Q8IUK5	569	251	13528	1.23138	1	0.992534	99.968
GOTERM_BP_FAT	GO:0048514~blood vessel morphogenesis	9	1.10024	0.665948	P36897, P37173, Q9ULJ6, P50461, P51178, Q16539, Q9UPY3, P35579, Q8IUK5	569	211	13528	1.0141	1	0.999215	100
GOTERM_BP_FAT	GO:0001525~angiogenesis	6	0.733496	0.749976	P37173, P51178, Q16539, Q9UPY3, P35579, Q8IUK5	569	148	13528	0.963853	1	0.999669	100
Annotation Cluster 145	Enrichment Score: 0.3015984218917632
Category	Term	Count	%	PValue	Genes	List Total	Pop Hits	Pop Total	Fold Enrichment	Bonferroni	Benjamini	FDR
INTERPRO	IPR013162:CD80-like, immunoglobulin C2-set	4	0.488998	0.164691	Q96LC7, Q92692, P43121, Q9BY67	711	33	16659	2.84005	1	0.949138	94.3904
UP_SEQ_FEATURE	domain:Ig-like C2-type 3	7	0.855746	0.421462	Q96LC7, Q9NPH3, P43121, O75054, P21802, Q13478, Q96JA1	817	122	19113	1.34229	1	0.999985	99.993
UP_SEQ_FEATURE	domain:Ig-like V-type	7	0.855746	0.436728	Q14CZ8, Q96LC7, Q92692, P35613, P57087, P78410, Q9BY67	817	124	19113	1.32064	1	0.999988	99.9956
INTERPRO	IPR003599:Immunoglobulin subtype	16	1.95599	0.441641	Q14CZ8, Q96LC7, Q92692, Q9NPH3, P43121, P35613, O75054, Q13478, Q96JA1, P78410, Q9BY67, O60939, Q6UX41, P01848, P57087, Q86WK7	711	330	16659	1.13602	1	0.998229	99.9911
INTERPRO	IPR007110:Immunoglobulin-like	23	2.81174	0.475371	Q14CZ8, Q6PJG9, Q96LC7, Q92692, Q9NPH3, P35613, P43121, O75054, Q13478, Q96JA1, P78410, Q29980, Q9BY67, O60939, Q6UX41, Q86TC9, P01848, P57087, P21802, P13765, Q31612, P10314, Q86WK7, P30461	711	501	16659	1.07565	1	0.998411	99.9967
INTERPRO	IPR013783:Immunoglobulin-like fold	25	3.05623	0.488547	Q6PJG9, Q92692, O75054, Q96JA1, P78410, Q9BY67, O60939, Q6UX41, Q86TC9, P21802, P57087, P10314, P13765, Q14CZ8, Q9NPH3, P43121, P35613, Q13478, P19838, Q29980, Q14315, P01848, Q04206, Q31612, Q86WK7, P30461	711	553	16659	1.05924	1	0.998444	99.9978
INTERPRO	IPR013106:Immunoglobulin V-set	12	1.46699	0.490742	Q14CZ8, Q6UX41, Q96LC7, P01848, Q92692, P43121, P57087, O75054, Q13478, P78410, Q9BY67, O60939	711	249	16659	1.12917	1	0.998422	99.998
INTERPRO	IPR013151:Immunoglobulin	10	1.22249	0.494146	Q14CZ8, Q96LC7, Q92692, P43121, P35613, P57087, O75054, P21802, Q96JA1, Q9BY67	711	202	16659	1.15992	1	0.998347	99.9982
INTERPRO	IPR003598:Immunoglobulin subtype 2	10	1.22249	0.511994	Q14CZ8, Q96LC7, Q6PJG9, Q86TC9, P43121, P35613, P57087, P21802, Q96JA1, Q9BY67	711	205	16659	1.14295	1	0.99868	99.999
SP_PIR_KEYWORDS	Immunoglobulin domain	21	2.56724	0.527114	Q14CZ8, Q6PJG9, Q96LC7, O75462, Q92692, Q9NPH3, P35613, P43121, O75054, Q13478, Q96JA1, P78410, Q29980, Q9BY67, O60939, Q6UX41, Q86TC9, P57087, P21802, P10314, Q86WK7	817	470	19235	1.05194	1	0.968851	99.9979
UP_SEQ_FEATURE	domain:Ig-like C2-type 1	9	1.10024	0.566625	Q96LC7, Q92692, Q9NPH3, P43121, O75054, P21802, Q13478, Q96JA1, Q9BY67	817	190	19113	1.10814	1	0.999999	100
UP_SEQ_FEATURE	domain:Ig-like C2-type 2	9	1.10024	0.572618	Q96LC7, Q92692, Q9NPH3, P43121, O75054, P21802, Q13478, Q96JA1, Q9BY67	817	191	19113	1.10234	1	0.999999	100
SMART	SM00409:IG	16	1.95599	0.687238	Q14CZ8, Q96LC7, Q92692, Q9NPH3, P43121, P35613, O75054, Q13478, Q96JA1, P78410, Q9BY67, O60939, Q6UX41, P01848, P57087, Q86WK7	455	330	9079	0.967459	1	0.997295	100
SMART	SM00408:IGc2	10	1.22249	0.703658	Q14CZ8, Q96LC7, Q6PJG9, Q86TC9, P43121, P35613, P57087, P21802, Q96JA1, Q9BY67	455	205	9079	0.973358	1	0.996997	100
INTERPRO	IPR013098:Immunoglobulin I-set	4	0.488998	0.937281	Q6PJG9, Q86TC9, P21802, Q96JA1	711	138	16659	0.679141	1	1	100
Annotation Cluster 146	Enrichment Score: 0.29334378714465176
Category	Term	Count	%	PValue	Genes	List Total	Pop Hits	Pop Total	Fold Enrichment	Bonferroni	Benjamini	FDR
INTERPRO	IPR000357:HEAT	5	0.611247	0.206419	Q96KG9, Q14997, Q29RF7, Q96Q15, Q86VP6	711	55	16659	2.13003	1	0.970173	97.5302
UP_SEQ_FEATURE	repeat:HEAT 3	3	0.366748	0.635835	Q96KG9, Q14997, Q86VP6	817	50	19113	1.40365	1	1	100
UP_SEQ_FEATURE	repeat:HEAT 1	3	0.366748	0.714932	Q96KG9, Q14997, Q86VP6	817	58	19113	1.21004	1	1	100
UP_SEQ_FEATURE	repeat:HEAT 2	3	0.366748	0.714932	Q96KG9, Q14997, Q86VP6	817	58	19113	1.21004	1	1	100
Annotation Cluster 147	Enrichment Score: 0.2925370121268743
Category	Term	Count	%	PValue	Genes	List Total	Pop Hits	Pop Total	Fold Enrichment	Bonferroni	Benjamini	FDR
UP_SEQ_FEATURE	domain:Ras-associating	3	0.366748	0.429306	Q8TEU7, Q8NHQ8, Q70E73	817	34	19113	2.06419	1	0.999988	99.9945
INTERPRO	IPR000159:Ras-association	3	0.366748	0.51325	Q8TEU7, Q8NHQ8, Q70E73	711	40	16659	1.75728	1	0.998563	99.999
SMART	SM00314:RA	3	0.366748	0.60158	Q8TEU7, Q8NHQ8, Q70E73	455	40	9079	1.49654	1	0.996541	99.9993
Annotation Cluster 148	Enrichment Score: 0.2866158874447444
Category	Term	Count	%	PValue	Genes	List Total	Pop Hits	Pop Total	Fold Enrichment	Bonferroni	Benjamini	FDR
GOTERM_BP_FAT	GO:0051302~regulation of cell division	5	0.611247	0.133788	O43303, Q7Z7K6, P02775, P01344, Q9NRA1	569	47	13528	2.52926	1	0.978969	91.9629
GOTERM_BP_FAT	GO:0051781~positive regulation of cell division	4	0.488998	0.224122	Q7Z7K6, P02775, P01344, Q9NRA1	569	39	13528	2.43847	1	0.988115	98.8372
SP_PIR_KEYWORDS	mitogen	3	0.366748	0.497176	P02775, P01344, Q9NRA1	817	39	19235	1.81103	1	0.964644	99.9949
SP_PIR_KEYWORDS	growth factor	5	0.611247	0.811758	P13497, P02775, P27544, P01344, Q9NRA1	817	131	19235	0.898605	1	0.994785	100
GOTERM_MF_FAT	GO:0008083~growth factor activity	6	0.733496	0.834195	P13497, P02775, P27544, P21128, P01344, Q9NRA1	565	161	12983	0.856351	1	0.999811	100
SP_PIR_KEYWORDS	cytokine	4	0.488998	0.984303	P13497, P02775, P27544, P50591	817	181	19235	0.520297	1	0.999966	100
GOTERM_MF_FAT	GO:0005125~cytokine activity	4	0.488998	0.991867	P13497, P02775, P27544, P50591	565	195	12983	0.471359	1	1	100
Annotation Cluster 149	Enrichment Score: 0.28445652286256506
Category	Term	Count	%	PValue	Genes	List Total	Pop Hits	Pop Total	Fold Enrichment	Bonferroni	Benjamini	FDR
GOTERM_BP_FAT	GO:0032147~activation of protein kinase activity	11	1.34474	0.0215532	P36897, P37173, O15530, P31323, O75293, P49768, Q9NRA0, Q3V6T2, P23743, P01344, Q9NRA1	569	114	13528	2.29408	1	0.855016	31.7822
GOTERM_BP_FAT	GO:0031399~regulation of protein modification process	16	1.95599	0.261594	P36575, P36897, P31323, P40306, P49768, P05129, Q96EY1, P01344, Q9NRA1, Q9HCE7, P28062, Q9BSK4, P38398, Q3V6T2, P29590, P07948	569	295	13528	1.28949	1	0.989582	99.5123
GOTERM_BP_FAT	GO:0006469~negative regulation of protein kinase activity	6	0.733496	0.301973	O15530, P24522, O75293, P49768, Q96EY1, P01344	569	87	13528	1.63966	1	0.99044	99.8183
GOTERM_BP_FAT	GO:0033673~negative regulation of kinase activity	6	0.733496	0.326907	O15530, P24522, O75293, P49768, Q96EY1, P01344	569	90	13528	1.585	1	0.991842	99.904
GOTERM_BP_FAT	GO:0051348~negative regulation of transferase activity	6	0.733496	0.377262	O15530, P24522, O75293, P49768, Q96EY1, P01344	569	96	13528	1.48594	1	0.992283	99.9755
GOTERM_BP_FAT	GO:0033674~positive regulation of kinase activity	12	1.46699	0.38202	P36897, P37173, O15530, P60953, P31323, O75293, P49768, Q9NRA0, Q3V6T2, P23743, P01344, Q9NRA1	569	231	13528	1.23507	1	0.992405	99.9786
GOTERM_BP_FAT	GO:0051347~positive regulation of transferase activity	12	1.46699	0.431196	P36897, P37173, O15530, P60953, P31323, O75293, P49768, Q9NRA0, Q3V6T2, P23743, P01344, Q9NRA1	569	240	13528	1.18875	1	0.994771	99.995
GOTERM_BP_FAT	GO:0045860~positive regulation of protein kinase activity	11	1.34474	0.466201	P36897, P37173, O15530, P31323, O75293, P49768, Q9NRA0, Q3V6T2, P23743, P01344, Q9NRA1	569	223	13528	1.17276	1	0.995672	99.9984
GOTERM_BP_FAT	GO:0001932~regulation of protein amino acid phosphorylation	8	0.977995	0.593837	P36575, P36897, P31323, P49768, Q3V6T2, P01344, Q9NRA1, P07948	569	173	13528	1.09942	1	0.998366	100
GOTERM_BP_FAT	GO:0042110~T cell activation	6	0.733496	0.614441	P49768, Q96EY1, Q29980, P01344, P13796, P35579	569	126	13528	1.13214	1	0.998705	100
GOTERM_BP_FAT	GO:0043086~negative regulation of catalytic activity	12	1.46699	0.618627	Q8N2Z9, P28062, O15530, P24522, P01040, O75293, P40306, P49768, Q96EY1, P19838, P01344, Q86VP6	569	277	13528	1.02997	1	0.998728	100
GOTERM_BP_FAT	GO:0044092~negative regulation of molecular function	14	1.71149	0.65062	Q8N2Z9, P28062, O15530, P24522, P10827, P40306, P01040, O75293, P49768, P35638, Q96EY1, P19838, P01344, Q86VP6	569	334	13528	0.996559	1	0.999061	100
GOTERM_BP_FAT	GO:0043549~regulation of kinase activity	14	1.71149	0.740157	P36897, P37173, P60953, O15530, P24522, P31323, O75293, P49768, Q9NRA0, Q96EY1, Q3V6T2, P23743, P01344, Q9NRA1	569	357	13528	0.932355	1	0.999638	100
GOTERM_BP_FAT	GO:0043085~positive regulation of catalytic activity	20	2.44499	0.767055	Q15493, P36897, P42224, P60953, P31323, P40306, O75293, P49768, Q9NRA0, Q96EY1, P23743, P01344, Q9NRA1, P51582, Q96BI3, P28062, P37173, O15530, Q3V6T2, P29590	569	520	13528	0.914425	1	0.999737	100
GOTERM_BP_FAT	GO:0001775~cell activation	11	1.34474	0.770424	Q13268, P02679, P37173, P49768, Q96EY1, P02461, Q29980, P01344, P13796, P35579, P07948	569	287	13528	0.911239	1	0.999748	100
GOTERM_BP_FAT	GO:0045859~regulation of protein kinase activity	13	1.58924	0.787805	P36897, P37173, O15530, P24522, P31323, O75293, P49768, Q9NRA0, Q96EY1, Q3V6T2, P23743, P01344, Q9NRA1	569	345	13528	0.895871	1	0.999798	100
GOTERM_BP_FAT	GO:0051338~regulation of transferase activity	14	1.71149	0.789752	P36897, P37173, P60953, O15530, P24522, P31323, O75293, P49768, Q9NRA0, Q96EY1, Q3V6T2, P23743, P01344, Q9NRA1	569	372	13528	0.89476	1	0.999804	100
GOTERM_BP_FAT	GO:0045321~leukocyte activation	9	1.10024	0.802147	Q13268, P37173, P49768, Q96EY1, Q29980, P01344, P13796, P35579, P07948	569	242	13528	0.884196	1	0.999839	100
GOTERM_BP_FAT	GO:0044093~positive regulation of molecular function	22	2.68949	0.80438	Q15493, P36897, P42224, P60953, P31323, P40306, O75293, P49768, Q9NRA0, Q96EY1, P23743, P01344, Q9NRA1, P51582, Q96BI3, P28062, P37173, O15530, Q9UQM7, Q04206, Q3V6T2, P29590	569	586	13528	0.892578	1	0.999845	100
GOTERM_BP_FAT	GO:0042325~regulation of phosphorylation	16	1.95599	0.886602	P36575, P36897, P60953, P31323, O75293, P49768, Q9NRA0, Q96EY1, P23743, P01344, Q9NRA1, P37173, P24522, O15530, Q3V6T2, P07948	569	466	13528	0.816311	1	0.999973	100
GOTERM_BP_FAT	GO:0019220~regulation of phosphate metabolic process	16	1.95599	0.917037	P36575, P36897, P60953, P31323, O75293, P49768, Q9NRA0, Q96EY1, P23743, P01344, Q9NRA1, P37173, P24522, O15530, Q3V6T2, P07948	569	485	13528	0.784331	1	0.999988	100
GOTERM_BP_FAT	GO:0051174~regulation of phosphorus metabolic process	16	1.95599	0.917037	P36575, P36897, P60953, P31323, O75293, P49768, Q9NRA0, Q96EY1, P23743, P01344, Q9NRA1, P37173, P24522, O15530, Q3V6T2, P07948	569	485	13528	0.784331	1	0.999988	100
GOTERM_BP_FAT	GO:0046649~lymphocyte activation	6	0.733496	0.924867	P49768, Q96EY1, Q29980, P01344, P13796, P35579	569	199	13528	0.716835	1	0.999992	100
Annotation Cluster 150	Enrichment Score: 0.28136017153989695
Category	Term	Count	%	PValue	Genes	List Total	Pop Hits	Pop Total	Fold Enrichment	Bonferroni	Benjamini	FDR
GOTERM_BP_FAT	GO:0009611~response to wounding	24	2.93399	0.462518	P02679, Q9NPH3, Q9UBX5, Q92982, P09871, Q9BSW7, O60248, P19838, P02461, P01344, P78545, P08519, P19438, Q06278, P37173, Q9NZK7, Q14494, P25090, P05121, P01008, Q04206, P15529, Q9BQE4, P07948	569	530	13528	1.07661	1	0.995924	99.9982
GOTERM_BP_FAT	GO:0006952~defense response	27	3.30073	0.50625	P02775, Q96EY1, P09871, Q15327, P78545, Q06278, Q9NZK7, Q14494, P25090, Q9BQE4, P07948, P02788, Q5J5C9, Q9BPX6, Q9NPH3, Q13478, P19838, P01344, P00709, P19438, Q92731, P01848, Q04206, P15529, Q31612, P15407, P30461, P57053	569	615	13528	1.04378	1	0.996476	99.9996
GOTERM_BP_FAT	GO:0006954~inflammatory response	14	1.71149	0.611541	Q9NPH3, P09871, P19838, P01344, P78545, P19438, Q06278, Q9NZK7, Q14494, P25090, Q04206, P15529, Q9BQE4, P07948	569	325	13528	1.02416	1	0.998662	100
Annotation Cluster 151	Enrichment Score: 0.27944118461850587
Category	Term	Count	%	PValue	Genes	List Total	Pop Hits	Pop Total	Fold Enrichment	Bonferroni	Benjamini	FDR
GOTERM_BP_FAT	GO:0007584~response to nutrient	8	0.977995	0.373548	P37173, P42224, O15294, P35638, P01008, Q04206, P13631, Q29980	569	140	13528	1.35857	1	0.992775	99.9728
GOTERM_BP_FAT	GO:0009991~response to extracellular stimulus	11	1.34474	0.449218	P37173, P42224, O15294, P49768, P35638, P01008, Q04206, P13631, Q29980, P15407, P07948	569	220	13528	1.18875	1	0.995869	99.9972
GOTERM_BP_FAT	GO:0031667~response to nutrient levels	9	1.10024	0.58916	P37173, P42224, O15294, P49768, P35638, P01008, Q04206, P13631, Q29980	569	197	13528	1.08617	1	0.998358	100
GOTERM_BP_FAT	GO:0033273~response to vitamin	3	0.366748	0.771257	Q04206, P13631, Q29980	569	66	13528	1.08068	1	0.999748	100
Annotation Cluster 152	Enrichment Score: 0.2746487096792048
Category	Term	Count	%	PValue	Genes	List Total	Pop Hits	Pop Total	Fold Enrichment	Bonferroni	Benjamini	FDR
GOTERM_BP_FAT	GO:0007088~regulation of mitosis	4	0.488998	0.419651	P60953, P51955, O43149, P01344	569	56	13528	1.69822	1	0.994415	99.9929
GOTERM_BP_FAT	GO:0051783~regulation of nuclear division	4	0.488998	0.419651	P60953, P51955, O43149, P01344	569	56	13528	1.69822	1	0.994415	99.9929
GOTERM_BP_FAT	GO:0010564~regulation of cell cycle process	6	0.733496	0.524953	P60953, P38398, P51955, O43149, P01344, P29590	569	114	13528	1.25132	1	0.997035	99.9998
GOTERM_BP_FAT	GO:0007346~regulation of mitotic cell cycle	7	0.855746	0.619168	P60953, P51955, Q8N720, Q7L5Y9, O43149, P01344, P29590	569	152	13528	1.0949	1	0.998716	100
GOTERM_BP_FAT	GO:0051726~regulation of cell cycle	13	1.58924	0.739692	Q01094, P60953, P24522, P38398, O75293, Q8N720, P51955, Q16539, Q7L5Y9, O43149, P01344, P15407, P29590	569	331	13528	0.933763	1	0.999641	100
Annotation Cluster 153	Enrichment Score: 0.2721326312786518
Category	Term	Count	%	PValue	Genes	List Total	Pop Hits	Pop Total	Fold Enrichment	Bonferroni	Benjamini	FDR
GOTERM_BP_FAT	GO:0034097~response to cytokine stimulus	6	0.733496	0.237374	P42224, Q04206, Q96EY1, P02461, P15407, P29590	569	79	13528	1.8057	1	0.987862	99.1406
GOTERM_BP_FAT	GO:0052547~regulation of peptidase activity	6	0.733496	0.293727	P16455, P42224, P01040, Q96EY1, P09958, P29590	569	86	13528	1.65872	1	0.989924	99.7767
GOTERM_BP_FAT	GO:0052548~regulation of endopeptidase activity	5	0.611247	0.453332	P16455, P42224, Q96EY1, P09958, P29590	569	82	13528	1.4497	1	0.995719	99.9975
GOTERM_BP_FAT	GO:0043281~regulation of caspase activity	4	0.488998	0.650366	P16455, P42224, Q96EY1, P29590	569	79	13528	1.2038	1	0.999075	100
GOTERM_BP_FAT	GO:0006919~activation of caspase activity	3	0.366748	0.668496	P42224, Q96EY1, P29590	569	54	13528	1.32084	1	0.999208	100
GOTERM_BP_FAT	GO:0043280~positive regulation of caspase activity	3	0.366748	0.715232	P42224, Q96EY1, P29590	569	59	13528	1.2089	1	0.999495	100
GOTERM_BP_FAT	GO:0010952~positive regulation of peptidase activity	3	0.366748	0.715232	P42224, Q96EY1, P29590	569	59	13528	1.2089	1	0.999495	100
GOTERM_BP_FAT	GO:0051345~positive regulation of hydrolase activity	5	0.611247	0.946226	Q15493, P51582, P42224, Q96EY1, P29590	569	179	13528	0.664107	1	0.999997	100
Annotation Cluster 154	Enrichment Score: 0.27191879237890837
Category	Term	Count	%	PValue	Genes	List Total	Pop Hits	Pop Total	Fold Enrichment	Bonferroni	Benjamini	FDR
GOTERM_BP_FAT	GO:0022415~viral reproductive process	4	0.488998	0.485946	Q12857, Q92692, P46934, P09958	569	62	13528	1.53387	1	0.99603	99.9992
GOTERM_BP_FAT	GO:0019058~viral infectious cycle	3	0.366748	0.544278	Q12857, Q92692, P09958	569	43	13528	1.65872	1	0.997397	99.9999
GOTERM_BP_FAT	GO:0016032~viral reproduction	4	0.488998	0.577876	Q12857, Q92692, P46934, P09958	569	71	13528	1.33944	1	0.998185	100
Annotation Cluster 155	Enrichment Score: 0.27036921410058445
Category	Term	Count	%	PValue	Genes	List Total	Pop Hits	Pop Total	Fold Enrichment	Bonferroni	Benjamini	FDR
GOTERM_BP_FAT	GO:0022404~molting cycle process	3	0.366748	0.531501	P49768, Q9NQ38, Q04206	569	42	13528	1.69822	1	0.997183	99.9998
GOTERM_BP_FAT	GO:0001942~hair follicle development	3	0.366748	0.531501	P49768, Q9NQ38, Q04206	569	42	13528	1.69822	1	0.997183	99.9998
GOTERM_BP_FAT	GO:0022405~hair cycle process	3	0.366748	0.531501	P49768, Q9NQ38, Q04206	569	42	13528	1.69822	1	0.997183	99.9998
GOTERM_BP_FAT	GO:0042303~molting cycle	3	0.366748	0.544278	P49768, Q9NQ38, Q04206	569	43	13528	1.65872	1	0.997397	99.9999
GOTERM_BP_FAT	GO:0042633~hair cycle	3	0.366748	0.544278	P49768, Q9NQ38, Q04206	569	43	13528	1.65872	1	0.997397	99.9999
Annotation Cluster 156	Enrichment Score: 0.267617938634236
Category	Term	Count	%	PValue	Genes	List Total	Pop Hits	Pop Total	Fold Enrichment	Bonferroni	Benjamini	FDR
GOTERM_BP_FAT	GO:0007368~determination of left/right symmetry	3	0.366748	0.531501	Q8TCX1, Q9H0F7, Q99697	569	42	13528	1.69822	1	0.997183	99.9998
GOTERM_BP_FAT	GO:0009799~determination of symmetry	3	0.366748	0.544278	Q8TCX1, Q9H0F7, Q99697	569	43	13528	1.65872	1	0.997397	99.9999
GOTERM_BP_FAT	GO:0009855~determination of bilateral symmetry	3	0.366748	0.544278	Q8TCX1, Q9H0F7, Q99697	569	43	13528	1.65872	1	0.997397	99.9999
Annotation Cluster 157	Enrichment Score: 0.2633724923176777
Category	Term	Count	%	PValue	Genes	List Total	Pop Hits	Pop Total	Fold Enrichment	Bonferroni	Benjamini	FDR
GOTERM_BP_FAT	GO:0018130~heterocycle biosynthetic process	5	0.611247	0.234851	Q8NFF5, Q9H903, Q14494, Q9H3S4, P54886	569	59	13528	2.01483	1	0.988303	99.0893
GOTERM_BP_FAT	GO:0006732~coenzyme metabolic process	8	0.977995	0.463259	Q8N9L9, Q8NFF5, Q13085, Q9H903, Q63HM1, P00390, Q9H3S4, Q49A26	569	153	13528	1.24314	1	0.995807	99.9982
REACTOME_PATHWAY	REACT_11193:Metabolism of vitamins and cofactors	3	0.366748	0.569927	Q8NFF5, Q63HM1, Q9H3S4	132	49	3398	1.57607	1	0.973612	99.9759
GOTERM_BP_FAT	GO:0051186~cofactor metabolic process	9	1.10024	0.57752	Q8N9L9, Q8NFF5, Q13085, Q9H903, Q14494, Q63HM1, P00390, Q9H3S4, Q49A26	569	195	13528	1.09731	1	0.998208	100
GOTERM_BP_FAT	GO:0006733~oxidoreduction coenzyme metabolic process	3	0.366748	0.648135	Q8NFF5, Q63HM1, Q49A26	569	52	13528	1.37164	1	0.999071	100
GOTERM_BP_FAT	GO:0051188~cofactor biosynthetic process	4	0.488998	0.779656	Q8NFF5, Q9H903, Q14494, Q9H3S4	569	97	13528	0.980414	1	0.999775	100
GOTERM_BP_FAT	GO:0009108~coenzyme biosynthetic process	3	0.366748	0.792174	Q8NFF5, Q9H903, Q9H3S4	569	69	13528	1.0337	1	0.999809	100
Annotation Cluster 158	Enrichment Score: 0.2631760343779949
Category	Term	Count	%	PValue	Genes	List Total	Pop Hits	Pop Total	Fold Enrichment	Bonferroni	Benjamini	FDR
GOTERM_BP_FAT	GO:0002263~cell activation during immune response	3	0.366748	0.449893	P49768, P13796, P07948	569	36	13528	1.98125	1	0.995829	99.9972
GOTERM_BP_FAT	GO:0002366~leukocyte activation during immune response	3	0.366748	0.449893	P49768, P13796, P07948	569	36	13528	1.98125	1	0.995829	99.9972
GOTERM_BP_FAT	GO:0045321~leukocyte activation	9	1.10024	0.802147	Q13268, P37173, P49768, Q96EY1, Q29980, P01344, P13796, P35579, P07948	569	242	13528	0.884196	1	0.999839	100
Annotation Cluster 159	Enrichment Score: 0.2585470050737633
Category	Term	Count	%	PValue	Genes	List Total	Pop Hits	Pop Total	Fold Enrichment	Bonferroni	Benjamini	FDR
UP_SEQ_FEATURE	repeat:WD 5	12	1.46699	0.410298	O43379, O43660, Q96S15, Q9Y2X0, P0C7V8, Q13409, Q09028, Q6QEF8, Q58WW2, O60907, Q16576, Q9BSC4	817	233	19113	1.20485	1	0.999985	99.9903
INTERPRO	IPR001680:WD40 repeat	13	1.58924	0.45773	O43379, O43660, Q96S15, Q9Y2X0, Q09028, P0C7V8, Q13409, Q6QEF8, Q58WW2, O60907, Q16576, Q9BSC4, Q9H6U6	711	266	16659	1.14509	1	0.998135	99.9944
UP_SEQ_FEATURE	repeat:WD 3	13	1.58924	0.459568	O43379, O43660, Q96S15, Q9Y2X0, Q09028, P0C7V8, Q13409, Q6QEF8, Q58WW2, O60907, Q16576, Q9BSC4, Q9H6U6	817	265	19113	1.14764	1	0.999992	99.9979
UP_SEQ_FEATURE	repeat:WD 2	13	1.58924	0.506355	O43379, O43660, Q96S15, Q9Y2X0, Q09028, P0C7V8, Q13409, Q6QEF8, Q58WW2, O60907, Q16576, Q9BSC4, Q9H6U6	817	274	19113	1.10994	1	0.999997	99.9996
UP_SEQ_FEATURE	repeat:WD 1	13	1.58924	0.506355	O43379, O43660, Q96S15, Q9Y2X0, Q09028, P0C7V8, Q13409, Q6QEF8, Q58WW2, O60907, Q16576, Q9BSC4, Q9H6U6	817	274	19113	1.10994	1	0.999997	99.9996
SP_PIR_KEYWORDS	wd repeat	13	1.58924	0.507199	O43379, O43660, Q96S15, Q9Y2X0, Q09028, P0C7V8, Q13409, Q6QEF8, Q58WW2, O60907, Q16576, Q9BSC4, Q9H6U6	817	276	19235	1.10893	1	0.965726	99.9961
UP_SEQ_FEATURE	repeat:WD 4	12	1.46699	0.50895	O43379, O43660, Q96S15, Q9Y2X0, P0C7V8, Q13409, Q09028, Q6QEF8, Q58WW2, O60907, Q16576, Q9BSC4	817	251	19113	1.11844	1	0.999997	99.9996
INTERPRO	IPR019775:WD40 repeat, conserved site	13	1.58924	0.512716	O43379, O43660, Q96S15, Q9Y2X0, Q09028, P0C7V8, Q13409, Q6QEF8, Q58WW2, O60907, Q16576, Q9BSC4, Q9H6U6	711	277	16659	1.09962	1	0.998625	99.999
INTERPRO	IPR017986:WD40 repeat, region	11	1.34474	0.563963	O43379, O43660, Q96S15, Q9Y2X0, P0C7V8, Q13409, Q09028, Q6QEF8, Q58WW2, O60907, Q16576	711	238	16659	1.08292	1	0.999112	99.9998
UP_SEQ_FEATURE	repeat:WD 6	9	1.10024	0.578573	O43379, O43660, Q96S15, P0C7V8, Q13409, Q09028, Q58WW2, O60907, Q16576	817	192	19113	1.0966	1	1	100
INTERPRO	IPR019781:WD40 repeat, subgroup	11	1.34474	0.585298	O43379, O43660, Q96S15, Q9Y2X0, P0C7V8, Q13409, Q09028, Q6QEF8, Q58WW2, O60907, Q16576	711	242	16659	1.06502	1	0.999314	99.9999
UP_SEQ_FEATURE	repeat:WD 7	7	0.855746	0.622229	O43379, O43660, P0C7V8, Q13409, Q58WW2, O60907, Q16576	817	150	19113	1.09173	1	1	100
SMART	SM00320:WD40	13	1.58924	0.685732	O43379, O43660, Q96S15, Q9Y2X0, Q09028, P0C7V8, Q13409, Q6QEF8, Q58WW2, O60907, Q16576, Q9BSC4, Q9H6U6	455	266	9079	0.975188	1	0.997568	100
INTERPRO	IPR015943:WD40/YVTN repeat-like	12	1.46699	0.737229	O43660, Q96S15, Q9Y2X0, P0C7V8, Q13409, Q09028, Q6QEF8, Q58WW2, O60907, Q16576, Q9HCM2, Q9BSC4	711	300	16659	0.937215	1	0.999961	100
INTERPRO	IPR019782:WD40 repeat 2	9	1.10024	0.752321	O43379, O43660, Q96S15, Q9Y2X0, P0C7V8, Q09028, Q6QEF8, O60907, Q16576	711	226	16659	0.933068	1	0.999967	100
Annotation Cluster 160	Enrichment Score: 0.2515479920568595
Category	Term	Count	%	PValue	Genes	List Total	Pop Hits	Pop Total	Fold Enrichment	Bonferroni	Benjamini	FDR
GOTERM_CC_FAT	GO:0000323~lytic vacuole	10	1.22249	0.420128	Q9UM22, Q99519, P49768, P09668, Q9BSW7, Q9Y251, P13765, Q8WWZ7, Q9NRA2, Q8N357	491	211	12782	1.23377	1	0.919263	99.9515
GOTERM_CC_FAT	GO:0005764~lysosome	10	1.22249	0.420128	Q9UM22, Q99519, P49768, P09668, Q9BSW7, Q9Y251, P13765, Q8WWZ7, Q9NRA2, Q8N357	491	211	12782	1.23377	1	0.919263	99.9515
GOTERM_CC_FAT	GO:0005773~vacuole	10	1.22249	0.633562	Q9UM22, Q99519, P49768, P09668, Q9BSW7, Q9Y251, P13765, Q8WWZ7, Q9NRA2, Q8N357	491	252	12782	1.03304	1	0.975699	99.9999
SP_PIR_KEYWORDS	lysosome	5	0.611247	0.881569	Q99519, P09668, Q9Y251, Q8WWZ7, Q9NRA2	817	149	19235	0.790049	1	0.997814	100
Annotation Cluster 161	Enrichment Score: 0.2508638434585795
Category	Term	Count	%	PValue	Genes	List Total	Pop Hits	Pop Total	Fold Enrichment	Bonferroni	Benjamini	FDR
GOTERM_BP_FAT	GO:0031396~regulation of protein ubiquitination	7	0.855746	0.243262	Q9HCE7, P28062, Q9BSK4, P38398, P40306, P05129, Q96EY1	569	100	13528	1.66425	1	0.988628	99.2499
GOTERM_BP_FAT	GO:0051438~regulation of ubiquitin-protein ligase activity	3	0.366748	0.845115	P28062, Q9BSK4, P40306	569	78	13528	0.914425	1	0.999931	100
GOTERM_BP_FAT	GO:0051340~regulation of ligase activity	3	0.366748	0.859842	P28062, Q9BSK4, P40306	569	81	13528	0.880557	1	0.999949	100
Annotation Cluster 162	Enrichment Score: 0.2430880849739883
Category	Term	Count	%	PValue	Genes	List Total	Pop Hits	Pop Total	Fold Enrichment	Bonferroni	Benjamini	FDR
SP_PIR_KEYWORDS	notch signaling pathway	3	0.366748	0.523999	Q96BI3, P49768, Q8N9I9	817	41	19235	1.72269	1	0.968923	99.9977
KEGG_PATHWAY	hsa04330:Notch signaling pathway	3	0.366748	0.549212	Q96BI3, P49768, Q8N9I9	198	47	5085	1.63926	1	0.878848	99.9927
GOTERM_BP_FAT	GO:0007219~Notch signaling pathway	3	0.366748	0.648135	Q96BI3, P49768, Q8N9I9	569	52	13528	1.37164	1	0.999071	100
Annotation Cluster 163	Enrichment Score: 0.24073343483125245
Category	Term	Count	%	PValue	Genes	List Total	Pop Hits	Pop Total	Fold Enrichment	Bonferroni	Benjamini	FDR
GOTERM_BP_FAT	GO:0002253~activation of immune response	6	0.733496	0.360444	P49768, Q04206, P09871, P15529, Q29980, P07948	569	94	13528	1.51756	1	0.992602	99.9609
GOTERM_BP_FAT	GO:0002757~immune response-activating signal transduction	4	0.488998	0.373915	P49768, Q04206, Q29980, P07948	569	52	13528	1.82885	1	0.992663	99.9731
GOTERM_BP_FAT	GO:0050778~positive regulation of immune response	8	0.977995	0.408169	Q92692, P49768, Q04206, P09871, P15529, Q29980, Q9BY67, P07948	569	145	13528	1.31173	1	0.993918	99.99
GOTERM_BP_FAT	GO:0048584~positive regulation of response to stimulus	12	1.46699	0.409733	P19438, Q92692, P38398, P49768, Q04206, P05129, P09871, P15529, Q29980, P01344, Q9BY67, P07948	569	236	13528	1.2089	1	0.993949	99.9904
GOTERM_BP_FAT	GO:0002764~immune response-regulating signal transduction	4	0.488998	0.419651	P49768, Q04206, Q29980, P07948	569	56	13528	1.69822	1	0.994415	99.9929
GOTERM_BP_FAT	GO:0002429~immune response-activating cell surface receptor signaling pathway	3	0.366748	0.491728	P49768, Q29980, P07948	569	39	13528	1.82885	1	0.996171	99.9993
GOTERM_BP_FAT	GO:0002768~immune response-regulating cell surface receptor signaling pathway	3	0.366748	0.531501	P49768, Q29980, P07948	569	42	13528	1.69822	1	0.997183	99.9998
GOTERM_BP_FAT	GO:0002684~positive regulation of immune system process	10	1.22249	0.673202	P37173, Q92692, P49768, Q04206, Q96EY1, P09871, P15529, Q29980, Q9BY67, P07948	569	238	13528	0.998951	1	0.999249	100
GOTERM_BP_FAT	GO:0002443~leukocyte mediated immunity	4	0.488998	0.706151	P09871, P15529, Q9BY67, P07948	569	86	13528	1.10582	1	0.999465	100
GOTERM_BP_FAT	GO:0002526~acute inflammatory response	4	0.488998	0.785521	P09871, P15529, P01344, P07948	569	98	13528	0.97041	1	0.999794	100
GOTERM_BP_FAT	GO:0002449~lymphocyte mediated immunity	3	0.366748	0.798763	P09871, P15529, Q9BY67	569	70	13528	1.01893	1	0.99983	100
GOTERM_BP_FAT	GO:0002252~immune effector process	5	0.611247	0.819571	Q04206, P09871, P15529, Q9BY67, P07948	569	134	13528	0.887129	1	0.999887	100
GOTERM_BP_FAT	GO:0002250~adaptive immune response	3	0.366748	0.839902	P09871, P15529, Q9BY67	569	77	13528	0.9263	1	0.999921	100
GOTERM_BP_FAT	GO:0002460~adaptive immune response based on somatic recombination of immune receptors built from immunoglobulin superfamily domains	3	0.366748	0.839902	P09871, P15529, Q9BY67	569	77	13528	0.9263	1	0.999921	100
Annotation Cluster 164	Enrichment Score: 0.24037589589537664
Category	Term	Count	%	PValue	Genes	List Total	Pop Hits	Pop Total	Fold Enrichment	Bonferroni	Benjamini	FDR
UP_SEQ_FEATURE	short sequence motif:Microbody targeting signal	4	0.488998	0.254547	Q8N9L9, Q9BXJ4, Q99424, Q9BY49	817	41	19113	2.28235	1	0.999753	99.4129
SP_PIR_KEYWORDS	peroxisome	4	0.488998	0.740975	Q8N9L9, Q9BXJ4, Q99424, Q9BY49	817	90	19235	1.04638	1	0.991534	100
GOTERM_CC_FAT	GO:0042579~microbody	4	0.488998	0.761137	Q8N9L9, Q9BXJ4, Q99424, Q9BY49	491	103	12782	1.01097	1	0.988806	100
GOTERM_CC_FAT	GO:0005777~peroxisome	4	0.488998	0.761137	Q8N9L9, Q9BXJ4, Q99424, Q9BY49	491	103	12782	1.01097	1	0.988806	100
Annotation Cluster 165	Enrichment Score: 0.2378828534734684
Category	Term	Count	%	PValue	Genes	List Total	Pop Hits	Pop Total	Fold Enrichment	Bonferroni	Benjamini	FDR
GOTERM_BP_FAT	GO:0008361~regulation of cell size	10	1.22249	0.499873	Q9UGV2, Q01814, P36897, Q15834, Q92731, P21802, P13631, P01344, Q9UHH9, P29590	569	206	13528	1.15413	1	0.996308	99.9995
GOTERM_BP_FAT	GO:0030308~negative regulation of cell growth	5	0.611247	0.543596	Q9UGV2, Q15834, Q92731, Q9UHH9, P29590	569	92	13528	1.29212	1	0.997417	99.9999
GOTERM_BP_FAT	GO:0001558~regulation of cell growth	9	1.10024	0.571644	Q9UGV2, P21127, P36897, Q15834, Q92731, Q7LDG7, P01344, Q9UHH9, P29590	569	194	13528	1.10297	1	0.998092	100
GOTERM_BP_FAT	GO:0040008~regulation of growth	15	1.83374	0.573447	Q14CZ8, Q9UGV2, Q9UHG2, P36897, P21127, P43694, Q15834, Q92993, P01344, Q9UHH9, P37173, Q92731, Q7LDG7, Q96JY0, P29590	569	341	13528	1.04582	1	0.998114	100
GOTERM_BP_FAT	GO:0032535~regulation of cellular component size	12	1.46699	0.589429	Q9UGV2, Q01814, P36897, Q15834, Q92731, P21802, P13631, P01344, Q9UHH9, Q9H2D6, Q13813, P29590	569	271	13528	1.05277	1	0.998334	100
GOTERM_BP_FAT	GO:0045792~negative regulation of cell size	5	0.611247	0.601974	Q9UGV2, Q15834, Q92731, Q9UHH9, P29590	569	99	13528	1.20076	1	0.998501	100
GOTERM_BP_FAT	GO:0045926~negative regulation of growth	5	0.611247	0.683999	Q9UGV2, Q15834, Q92731, Q9UHH9, P29590	569	110	13528	1.08068	1	0.99932	100
Annotation Cluster 166	Enrichment Score: 0.23552324505426178
Category	Term	Count	%	PValue	Genes	List Total	Pop Hits	Pop Total	Fold Enrichment	Bonferroni	Benjamini	FDR
SP_PIR_KEYWORDS	chromatin regulator	12	1.46699	0.295078	Q96BD5, Q9BY66, Q09028, Q68CP9, Q15910, Q8TDI0, Q86UE8, Q16576, Q9Y5T5, Q96L91, Q92993, O95696	817	213	19235	1.32639	1	0.892439	99.3412
GOTERM_BP_FAT	GO:0016568~chromatin modification	13	1.58924	0.476585	Q96BD5, Q9BY66, Q09028, Q68CP9, Q15910, Q8TDI0, Q86UE8, Q7Z7K6, Q16576, Q9Y5T5, Q96L91, Q92993, O95696	569	274	13528	1.12801	1	0.995966	99.9988
GOTERM_BP_FAT	GO:0006325~chromatin organization	16	1.95599	0.626699	Q96BD5, Q68CP9, Q86UE8, Q7Z7K6, Q16576, Q92993, O60248, O95696, Q8N257, Q9BY66, Q09028, Q15910, Q8TDI0, Q96L91, Q9Y5T5, P57053	569	378	13528	1.00635	1	0.998768	100
GOTERM_BP_FAT	GO:0051276~chromosome organization	19	2.32274	0.739432	Q96BD5, Q68CP9, Q86UE8, Q7Z7K6, P51955, Q16576, Q92993, O60248, O95696, Q8N257, Q9BY66, Q09028, Q15910, Q8TDI0, Q96FC9, Q96L91, Q9Y5T5, Q96JY0, P57053	569	485	13528	0.931393	1	0.999646	100
GOTERM_BP_FAT	GO:0016570~histone modification	5	0.611247	0.759076	Q15910, Q9Y5T5, Q96L91, Q92993, O95696	569	122	13528	0.974387	1	0.999699	100
GOTERM_BP_FAT	GO:0016569~covalent chromatin modification	5	0.611247	0.780803	Q15910, Q9Y5T5, Q96L91, Q92993, O95696	569	126	13528	0.943454	1	0.999777	100
Annotation Cluster 167	Enrichment Score: 0.23461759535730828
Category	Term	Count	%	PValue	Genes	List Total	Pop Hits	Pop Total	Fold Enrichment	Bonferroni	Benjamini	FDR
GOTERM_MF_FAT	GO:0016893~endonuclease activity, active with either ribo- or deoxyribonucleic acids and producing 5'-phosphomonoesters	4	0.488998	0.182239	Q9NRR4, Q9UPY3, Q6P1N9, Q8IY92	565	34	12983	2.70338	1	0.923967	95.269
GOTERM_MF_FAT	GO:0004518~nuclease activity	7	0.855746	0.688555	Q9NRR4, Q8IYB7, Q7Z2E3, Q9H2G2, Q9UPY3, Q6P1N9, Q8IY92	565	158	12983	1.01805	1	0.998262	100
GOTERM_MF_FAT	GO:0004540~ribonuclease activity	3	0.366748	0.78759	Q9NRR4, Q8IYB7, Q9UPY3	565	66	12983	1.04449	1	0.999632	100
GOTERM_MF_FAT	GO:0004519~endonuclease activity	4	0.488998	0.815548	Q9NRR4, Q9UPY3, Q6P1N9, Q8IY92	565	100	12983	0.91915	1	0.999761	100
SP_PIR_KEYWORDS	nuclease	4	0.488998	0.83288	Q9NRR4, Q8IYB7, Q9UPY3, Q6P1N9	817	106	19235	0.888432	1	0.995873	100
Annotation Cluster 168	Enrichment Score: 0.22849801888867932
Category	Term	Count	%	PValue	Genes	List Total	Pop Hits	Pop Total	Fold Enrichment	Bonferroni	Benjamini	FDR
GOTERM_BP_FAT	GO:0042692~muscle cell differentiation	7	0.855746	0.398458	Q9NR56, Q96EY1, P13533, P53778, O60248, Q9Y463, P35579	569	121	13528	1.37542	1	0.993434	99.9867
GOTERM_BP_FAT	GO:0007519~skeletal muscle tissue development	4	0.488998	0.528055	Q9NR56, P50461, Q96EY1, Q16539	569	66	13528	1.44091	1	0.997129	99.9998
GOTERM_BP_FAT	GO:0060538~skeletal muscle organ development	4	0.488998	0.528055	Q9NR56, P50461, Q96EY1, Q16539	569	66	13528	1.44091	1	0.997129	99.9998
GOTERM_BP_FAT	GO:0007517~muscle organ development	9	1.10024	0.665948	Q02078, Q9NR56, P50461, Q96EY1, P13533, P53778, Q16539, Q01995, Q9H161	569	211	13528	1.0141	1	0.999215	100
GOTERM_BP_FAT	GO:0014706~striated muscle tissue development	5	0.611247	0.741715	Q9NR56, P50461, Q96EY1, P13533, Q16539	569	119	13528	0.998951	1	0.99963	100
GOTERM_BP_FAT	GO:0060537~muscle tissue development	5	0.611247	0.775522	Q9NR56, P50461, Q96EY1, P13533, Q16539	569	125	13528	0.951002	1	0.999764	100
Annotation Cluster 169	Enrichment Score: 0.22838114611339275
Category	Term	Count	%	PValue	Genes	List Total	Pop Hits	Pop Total	Fold Enrichment	Bonferroni	Benjamini	FDR
INTERPRO	IPR002219:Protein kinase C-like, phorbol ester/diacylglycerol binding	4	0.488998	0.548441	P05129, Q7LDG7, P23743, Q63HR2	711	67	16659	1.39883	1	0.999034	99.9997
GOTERM_MF_FAT	GO:0019992~diacylglycerol binding	4	0.488998	0.57181	P05129, Q7LDG7, P23743, Q63HR2	565	68	12983	1.35169	1	0.995411	99.9997
SMART	SM00109:C1	4	0.488998	0.658378	P05129, Q7LDG7, P23743, Q63HR2	455	67	9079	1.19127	1	0.997481	99.9999
Annotation Cluster 170	Enrichment Score: 0.22044482407740193
Category	Term	Count	%	PValue	Genes	List Total	Pop Hits	Pop Total	Fold Enrichment	Bonferroni	Benjamini	FDR
UP_SEQ_FEATURE	domain:EGF-like 6; calcium-binding	3	0.366748	0.289491	Q9UBX5, Q9NS15, P82279	817	25	19113	2.80729	1	0.999889	99.7465
INTERPRO	IPR018097:EGF-like calcium-binding, conserved site	6	0.733496	0.38942	P13497, Q6UXH1, Q9UBX5, Q9NS15, P09871, P82279	711	96	16659	1.4644	1	0.996846	99.9628
INTERPRO	IPR001881:EGF-like calcium-binding	6	0.733496	0.38942	P13497, Q6UXH1, Q9UBX5, Q9NS15, P09871, P82279	711	96	16659	1.4644	1	0.996846	99.9628
INTERPRO	IPR000152:EGF-type aspartate/asparagine hydroxylation conserved site	6	0.733496	0.397941	P13497, Q6UXH1, Q9UBX5, Q9NS15, P09871, P82279	711	97	16659	1.4493	1	0.997153	99.9703
UP_SEQ_FEATURE	domain:EGF-like 4; calcium-binding	3	0.366748	0.414402	Q9UBX5, Q9NS15, P82279	817	33	19113	2.12674	1	0.999986	99.9914
UP_SEQ_FEATURE	domain:EGF-like 2; calcium-binding	4	0.488998	0.441627	P13497, Q6UXH1, Q9UBX5, Q9NS15	817	57	19113	1.64169	1	0.999989	99.9963
UP_SEQ_FEATURE	domain:EGF-like 5; calcium-binding	3	0.366748	0.47276	Q9UBX5, Q9NS15, P82279	817	37	19113	1.89682	1	0.999994	99.9986
SMART	SM00179:EGF_CA	6	0.733496	0.528327	P13497, Q6UXH1, Q9UBX5, Q9NS15, P09871, P82279	455	96	9079	1.24712	1	0.995149	99.9936
INTERPRO	IPR013091:EGF calcium-binding	4	0.488998	0.597601	P13497, Q6UXH1, Q9UBX5, Q9NS15	711	72	16659	1.30169	1	0.999403	100
UP_SEQ_FEATURE	domain:EGF-like 1	5	0.611247	0.7589	A6BM72, Q6UXH1, Q04756, Q9NS15, P82279	817	120	19113	0.974755	1	1	100
SP_PIR_KEYWORDS	egf-like domain	9	1.10024	0.764479	A6BM72, P13497, Q6UXH1, Q0D2K5, Q04756, Q9UBX5, Q9NS15, P09871, P82279	817	230	19235	0.921265	1	0.992271	100
INTERPRO	IPR006209:EGF	5	0.611247	0.795452	P13497, Q04756, Q9NS15, P09871, P82279	711	127	16659	0.922456	1	0.999988	100
INTERPRO	IPR013032:EGF-like region, conserved site	11	1.34474	0.805792	A6BM72, P13497, Q6UXH1, P04000, Q0D2K5, Q04756, Q9UBX5, Q9NS15, P09871, Q15375, P82279	711	293	16659	0.879639	1	0.999989	100
UP_SEQ_FEATURE	domain:EGF-like 3	3	0.366748	0.835815	A6BM72, Q9NS15, P82279	817	75	19113	0.935765	1	1	100
INTERPRO	IPR000742:EGF-like, type 3	7	0.855746	0.839521	A6BM72, P13497, Q6UXH1, Q04756, Q9UBX5, Q9NS15, P82279	711	194	16659	0.845426	1	0.999997	100
UP_SEQ_FEATURE	domain:EGF-like 2	3	0.366748	0.894654	A6BM72, Q04756, P82279	817	88	19113	0.797527	1	1	100
INTERPRO	IPR006210:EGF-like	5	0.611247	0.974225	A6BM72, Q6UXH1, Q04756, Q9NS15, P82279	711	201	16659	0.582845	1	1	100
SMART	SM00181:EGF	5	0.611247	0.991807	A6BM72, Q6UXH1, Q04756, Q9NS15, P82279	455	201	9079	0.496364	1	1	100
Annotation Cluster 171	Enrichment Score: 0.2157319124118076
Category	Term	Count	%	PValue	Genes	List Total	Pop Hits	Pop Total	Fold Enrichment	Bonferroni	Benjamini	FDR
GOTERM_BP_FAT	GO:0048489~synaptic vesicle transport	4	0.488998	0.159584	P20336, O14910, P49768, Q15811	569	33	13528	2.88182	1	0.985041	95.2726
GOTERM_BP_FAT	GO:0007269~neurotransmitter secretion	3	0.366748	0.420943	P20336, O14910, P49768	569	34	13528	2.0978	1	0.994418	99.9932
GOTERM_BP_FAT	GO:0003001~generation of a signal involved in cell-cell signaling	5	0.611247	0.481123	P20336, O14910, P49768, Q13555, P07948	569	85	13528	1.39853	1	0.99587	99.999
GOTERM_CC_FAT	GO:0045121~membrane raft	6	0.733496	0.645496	P19438, P37173, P49768, P35613, P09958, P07948	491	143	12782	1.09228	1	0.976991	100
GOTERM_BP_FAT	GO:0001505~regulation of neurotransmitter levels	3	0.366748	0.778426	P20336, O14910, P49768	569	67	13528	1.06455	1	0.999777	100
GOTERM_BP_FAT	GO:0006887~exocytosis	4	0.488998	0.866844	P20336, O14910, P49768, P07948	569	115	13528	0.826958	1	0.999958	100
GOTERM_BP_FAT	GO:0006836~neurotransmitter transport	3	0.366748	0.868937	P20336, O14910, P49768	569	83	13528	0.859339	1	0.99996	100
GOTERM_BP_FAT	GO:0032940~secretion by cell	6	0.733496	0.939019	P20336, O14910, P49768, Q13555, P09958, P07948	569	207	13528	0.689132	1	0.999996	100
GOTERM_BP_FAT	GO:0046903~secretion	6	0.733496	0.995929	P20336, O14910, P49768, Q13555, P09958, P07948	569	300	13528	0.475501	1	1	100
Annotation Cluster 172	Enrichment Score: 0.21298448493317754
Category	Term	Count	%	PValue	Genes	List Total	Pop Hits	Pop Total	Fold Enrichment	Bonferroni	Benjamini	FDR
GOTERM_BP_FAT	GO:0016044~membrane organization	17	2.07824	0.536477	Q8IUN9, P36575, Q15811, Q99418, P46934, Q9BSW7, Q9NZM3, P20336, Q5QGT7, P37173, O75558, Q6ZMJ2, Q9NR12, Q3V6T2, Q8N6T3, Q14568, P82279	569	381	13528	1.06083	1	0.997305	99.9999
GOTERM_BP_FAT	GO:0006897~endocytosis	10	1.22249	0.579845	Q8IUN9, P36575, P20336, P37173, Q6ZMJ2, Q15811, Q99418, P46934, Q9NR12, Q9NZM3	569	220	13528	1.08068	1	0.998177	100
GOTERM_BP_FAT	GO:0010324~membrane invagination	10	1.22249	0.579845	Q8IUN9, P36575, P20336, P37173, Q6ZMJ2, Q15811, Q99418, P46934, Q9NR12, Q9NZM3	569	220	13528	1.08068	1	0.998177	100
GOTERM_BP_FAT	GO:0016192~vesicle-mediated transport	22	2.68949	0.779627	Q8IUN9, P36575, O14910, Q9P1Q0, Q96KG9, P49768, Q15811, Q99418, Q13948, P46934, P39880, Q9NZM3, Q9H115, P20336, P37173, O75558, Q6ZMJ2, O95197, Q9NR12, P20340, O95741, Q8N6T3, P07948	569	576	13528	0.908075	1	0.999779	100
Annotation Cluster 173	Enrichment Score: 0.21112574317738583
Category	Term	Count	%	PValue	Genes	List Total	Pop Hits	Pop Total	Fold Enrichment	Bonferroni	Benjamini	FDR
GOTERM_BP_FAT	GO:0009411~response to UV	4	0.488998	0.453214	Q04206, P46934, Q6AZY7, P29590	569	59	13528	1.61187	1	0.995798	99.9975
GOTERM_BP_FAT	GO:0009416~response to light stimulus	6	0.733496	0.693267	P57796, P04000, Q04206, P46934, Q6AZY7, P29590	569	138	13528	1.0337	1	0.999402	100
GOTERM_BP_FAT	GO:0009314~response to radiation	8	0.977995	0.740319	P57796, P38398, P04000, Q04206, P46934, P02461, Q6AZY7, P29590	569	200	13528	0.951002	1	0.999632	100
Annotation Cluster 174	Enrichment Score: 0.21057780708450557
Category	Term	Count	%	PValue	Genes	List Total	Pop Hits	Pop Total	Fold Enrichment	Bonferroni	Benjamini	FDR
INTERPRO	IPR019787:Zinc finger, PHD-finger	5	0.611247	0.492781	Q96BD5, Q9BY66, Q8TDI0, Q9UPN9, O95696	711	85	16659	1.37826	1	0.998394	99.9981
INTERPRO	IPR001965:Zinc finger, PHD-type	5	0.611247	0.537951	Q96BD5, Q9BY66, Q8TDI0, Q9UPN9, O95696	711	90	16659	1.30169	1	0.99894	99.9996
UP_SEQ_FEATURE	zinc finger region:PHD-type	3	0.366748	0.657097	Q96BD5, Q9UPN9, O95696	817	52	19113	1.34966	1	1	100
SMART	SM00249:PHD	5	0.611247	0.665533	Q96BD5, Q9BY66, Q8TDI0, Q9UPN9, O95696	455	90	9079	1.10855	1	0.99742	99.9999
INTERPRO	IPR019786:Zinc finger, PHD-type, conserved site	4	0.488998	0.763687	Q96BD5, Q9BY66, Q9UPN9, O95696	711	93	16659	1.00776	1	0.999973	100
Annotation Cluster 175	Enrichment Score: 0.20566627202583385
Category	Term	Count	%	PValue	Genes	List Total	Pop Hits	Pop Total	Fold Enrichment	Bonferroni	Benjamini	FDR
REACTOME_PATHWAY	REACT_13:Metabolism of amino acids	8	0.977995	0.441058	P17540, P28062, Q9NVH6, P12532, Q63HM1, P40306, Q9UI32, Q9NWM0	132	163	3398	1.26343	1	0.961518	99.6798
GOTERM_BP_FAT	GO:0006575~cellular amino acid derivative metabolic process	7	0.855746	0.702429	P17540, Q01814, Q9NVH6, P12532, Q63HM1, P00390, Q9NWM0	569	166	13528	1.00256	1	0.999455	100
GOTERM_BP_FAT	GO:0006576~biogenic amine metabolic process	4	0.488998	0.779656	Q01814, Q9NVH6, Q63HM1, Q9NWM0	569	97	13528	0.980414	1	0.999775	100
Annotation Cluster 176	Enrichment Score: 0.2040804808163926
Category	Term	Count	%	PValue	Genes	List Total	Pop Hits	Pop Total	Fold Enrichment	Bonferroni	Benjamini	FDR
GOTERM_BP_FAT	GO:0032446~protein modification by small protein conjugation	7	0.855746	0.480724	Q9HCE7, Q9BVR0, P38398, Q9UPN9, P61956, P46934, Q86VP6	569	132	13528	1.2608	1	0.995923	99.999
GOTERM_BP_FAT	GO:0070647~protein modification by small protein conjugation or removal	8	0.977995	0.510484	Q9HCE7, Q9BVR0, P38398, Q9UPN9, P61956, P46934, Q9Y5T5, Q86VP6	569	160	13528	1.18875	1	0.996519	99.9996
GOTERM_BP_FAT	GO:0016567~protein ubiquitination	6	0.733496	0.563401	Q9HCE7, Q9BVR0, P38398, Q9UPN9, P46934, Q86VP6	569	119	13528	1.19874	1	0.997926	100
GOTERM_MF_FAT	GO:0016881~acid-amino acid ligase activity	9	1.10024	0.650208	Q9HCE7, Q6ZT12, Q6ZVT0, P22234, Q9BSK4, Q9BVR0, P38398, P61956, P46934	565	201	12983	1.0289	1	0.997725	100
GOTERM_CC_FAT	GO:0000151~ubiquitin ligase complex	4	0.488998	0.676147	P38398, P46934, O43149, Q86VP6	491	90	12782	1.157	1	0.981588	100
GOTERM_MF_FAT	GO:0016879~ligase activity, forming carbon-nitrogen bonds	10	1.22249	0.678207	Q9HCE7, Q6ZT12, Q13085, Q6ZVT0, P22234, Q9BSK4, Q9BVR0, P38398, P61956, P46934	565	231	12983	0.994752	1	0.998197	100
GOTERM_MF_FAT	GO:0019787~small conjugating protein ligase activity	7	0.855746	0.733046	Q9HCE7, Q6ZT12, Q9BSK4, Q9BVR0, P38398, P61956, P46934	565	166	12983	0.968984	1	0.999028	100
GOTERM_MF_FAT	GO:0004842~ubiquitin-protein ligase activity	6	0.733496	0.771032	Q9HCE7, Q6ZT12, Q9BSK4, Q9BVR0, P38398, P46934	565	147	12983	0.937909	1	0.999515	100
Annotation Cluster 177	Enrichment Score: 0.19610724062822235
Category	Term	Count	%	PValue	Genes	List Total	Pop Hits	Pop Total	Fold Enrichment	Bonferroni	Benjamini	FDR
GOTERM_BP_FAT	GO:0051168~nuclear export	4	0.488998	0.464224	Q9HCE7, P52298, Q03014, Q96Q15	569	60	13528	1.585	1	0.995704	99.9983
GOTERM_BP_FAT	GO:0051028~mRNA transport	5	0.611247	0.499338	P52298, Q03014, Q06787, Q96Q15, Q9UN86	569	87	13528	1.36638	1	0.996346	99.9995
GOTERM_BP_FAT	GO:0006405~RNA export from nucleus	3	0.366748	0.518481	P52298, Q03014, Q96Q15	569	41	13528	1.73964	1	0.996765	99.9997
GOTERM_BP_FAT	GO:0050657~nucleic acid transport	5	0.611247	0.585756	P52298, Q03014, Q06787, Q96Q15, Q9UN86	569	97	13528	1.22552	1	0.99829	100
GOTERM_BP_FAT	GO:0050658~RNA transport	5	0.611247	0.585756	P52298, Q03014, Q06787, Q96Q15, Q9UN86	569	97	13528	1.22552	1	0.99829	100
GOTERM_BP_FAT	GO:0051236~establishment of RNA localization	5	0.611247	0.585756	P52298, Q03014, Q06787, Q96Q15, Q9UN86	569	97	13528	1.22552	1	0.99829	100
GOTERM_BP_FAT	GO:0006403~RNA localization	5	0.611247	0.609938	P52298, Q03014, Q06787, Q96Q15, Q9UN86	569	100	13528	1.18875	1	0.998649	100
GOTERM_BP_FAT	GO:0015931~nucleobase, nucleoside, nucleotide and nucleic acid transport	5	0.611247	0.704184	P52298, Q03014, Q06787, Q96Q15, Q9UN86	569	113	13528	1.05199	1	0.999464	100
SP_PIR_KEYWORDS	mRNA transport	3	0.366748	0.827513	P52298, Q06787, Q9UN86	817	74	19235	0.954464	1	0.995604	100
GOTERM_BP_FAT	GO:0006913~nucleocytoplasmic transport	5	0.611247	0.897923	Q9HCE7, P52298, Q03014, Q96Q15, P29590	569	156	13528	0.762021	1	0.999979	100
GOTERM_BP_FAT	GO:0051169~nuclear transport	5	0.611247	0.903292	Q9HCE7, P52298, Q03014, Q96Q15, P29590	569	158	13528	0.752375	1	0.999982	100
Annotation Cluster 178	Enrichment Score: 0.1957434107137769
Category	Term	Count	%	PValue	Genes	List Total	Pop Hits	Pop Total	Fold Enrichment	Bonferroni	Benjamini	FDR
INTERPRO	IPR003877:SPla/RYanodine receptor SPRY	5	0.611247	0.483523	Q6UX41, Q9C026, Q96A44, A6NDI0, P78410	711	84	16659	1.39467	1	0.998559	99.9975
INTERPRO	IPR001870:B302 (SPRY)-like	5	0.611247	0.511081	Q6UX41, Q9C026, Q96A44, A6NDI0, P78410	711	87	16659	1.34657	1	0.99873	99.9989
UP_SEQ_FEATURE	domain:B30.2/SPRY	4	0.488998	0.685953	Q6UX41, Q9C026, Q96A44, A6NDI0	817	82	19113	1.14118	1	1	100
INTERPRO	IPR018355:SPla/RYanodine receptor subgroup	3	0.366748	0.686246	Q6UX41, Q96A44, P78410	711	55	16659	1.27802	1	0.999883	100
INTERPRO	IPR003879:Butyrophylin-like	3	0.366748	0.747968	Q6UX41, A6NDI0, P78410	711	62	16659	1.13373	1	0.999965	100
SMART	SM00449:SPRY	3	0.366748	0.769086	Q6UX41, Q96A44, P78410	455	55	9079	1.08839	1	0.998042	100
Annotation Cluster 179	Enrichment Score: 0.19466551124774756
Category	Term	Count	%	PValue	Genes	List Total	Pop Hits	Pop Total	Fold Enrichment	Bonferroni	Benjamini	FDR
KEGG_PATHWAY	hsa03050:Proteasome	3	0.366748	0.549212	P28062, P40306, Q14997	198	47	5085	1.63926	1	0.878848	99.9927
GOTERM_CC_FAT	GO:0000502~proteasome complex	3	0.366748	0.684519	P28062, P40306, Q14997	491	61	12782	1.28029	1	0.982016	100
SP_PIR_KEYWORDS	proteasome	3	0.366748	0.69323	P28062, P40306, Q14997	817	56	19235	1.26126	1	0.987252	100
Annotation Cluster 180	Enrichment Score: 0.19079034814924967
Category	Term	Count	%	PValue	Genes	List Total	Pop Hits	Pop Total	Fold Enrichment	Bonferroni	Benjamini	FDR
INTERPRO	IPR015493:Protocadherin beta	3	0.366748	0.162112	Q9Y5F1, Q9UN67, Q9NRJ7	711	17	16659	4.13477	1	0.948797	94.1066
INTERPRO	IPR013164:Cadherin, N-terminal	4	0.488998	0.451809	Q9Y5F1, Q9UN67, Q9H158, Q9NRJ7	711	58	16659	1.61589	1	0.998252	99.9934
UP_SEQ_FEATURE	domain:Cadherin 6	4	0.488998	0.608123	Q9Y5F1, Q9UN67, Q9H158, Q9NRJ7	817	73	19113	1.28187	1	1	100
GOTERM_BP_FAT	GO:0007156~homophilic cell adhesion	6	0.733496	0.648677	Q9Y5F1, Q9UN67, Q92692, Q9H158, Q9NRJ7, Q9BY67	569	131	13528	1.08893	1	0.999063	100
UP_SEQ_FEATURE	domain:Cadherin 5	4	0.488998	0.777055	Q9Y5F1, Q9UN67, Q9H158, Q9NRJ7	817	95	19113	0.985016	1	1	100
UP_SEQ_FEATURE	domain:Cadherin 3	4	0.488998	0.816385	Q9Y5F1, Q9UN67, Q9H158, Q9NRJ7	817	102	19113	0.917417	1	1	100
UP_SEQ_FEATURE	domain:Cadherin 4	4	0.488998	0.816385	Q9Y5F1, Q9UN67, Q9H158, Q9NRJ7	817	102	19113	0.917417	1	1	100
UP_SEQ_FEATURE	domain:Cadherin 2	4	0.488998	0.831349	Q9Y5F1, Q9UN67, Q9H158, Q9NRJ7	817	105	19113	0.891205	1	1	100
UP_SEQ_FEATURE	domain:Cadherin 1	4	0.488998	0.831349	Q9Y5F1, Q9UN67, Q9H158, Q9NRJ7	817	105	19113	0.891205	1	1	100
INTERPRO	IPR002126:Cadherin	4	0.488998	0.844523	Q9Y5F1, Q9UN67, Q9H158, Q9NRJ7	711	108	16659	0.867792	1	0.999997	100
SMART	SM00112:CA	4	0.488998	0.912214	Q9Y5F1, Q9UN67, Q9H158, Q9NRJ7	455	108	9079	0.739031	1	0.999912	100
Annotation Cluster 181	Enrichment Score: 0.1850486272153201
Category	Term	Count	%	PValue	Genes	List Total	Pop Hits	Pop Total	Fold Enrichment	Bonferroni	Benjamini	FDR
REACTOME_PATHWAY	REACT_13685:Synaptic Transmission	5	0.611247	0.38098	P20336, Q9H4G0, Q96RD7, Q9UQM7, Q13555	132	81	3398	1.58904	1	0.97844	99.1226
GOTERM_CC_FAT	GO:0044433~cytoplasmic vesicle part	7	0.855746	0.727398	P02679, P20336, Q8TF30, Q96KG9, P02775, Q9UQM7, Q13555	491	187	12782	0.974482	1	0.98654	100
GOTERM_CC_FAT	GO:0030659~cytoplasmic vesicle membrane	5	0.611247	0.785201	P20336, Q8TF30, Q96KG9, Q9UQM7, Q13555	491	139	12782	0.936424	1	0.99042	100
GOTERM_CC_FAT	GO:0012506~vesicle membrane	5	0.611247	0.835893	P20336, Q8TF30, Q96KG9, Q9UQM7, Q13555	491	151	12782	0.862006	1	0.994248	100
Annotation Cluster 182	Enrichment Score: 0.17732480523233424
Category	Term	Count	%	PValue	Genes	List Total	Pop Hits	Pop Total	Fold Enrichment	Bonferroni	Benjamini	FDR
SP_PIR_KEYWORDS	tyrosine-protein kinase	6	0.733496	0.510242	Q13882, P21802, Q9Y463, Q15375, Q96S53, P07948	817	111	19235	1.27262	1	0.965616	99.9965
INTERPRO	IPR008266:Tyrosine protein kinase, active site	5	0.611247	0.597562	Q13882, P21802, Q15375, Q96S53, P07948	711	97	16659	1.20775	1	0.999434	100
SP_PIR_KEYWORDS	tyrosine-specific protein kinase	3	0.366748	0.610033	Q13882, P21802, P07948	817	48	19235	1.47147	1	0.9781	99.9999
GOTERM_MF_FAT	GO:0004713~protein tyrosine kinase activity	7	0.855746	0.733046	Q13882, Q96KG9, P21802, Q9Y463, Q15375, Q96S53, P07948	565	166	12983	0.968984	1	0.999028	100
INTERPRO	IPR001245:Tyrosine protein kinase	5	0.611247	0.746149	Q13882, P21802, Q15375, Q96S53, P07948	711	118	16659	0.992813	1	0.999965	100
SMART	SM00219:TyrKc	5	0.611247	0.848364	Q13882, P21802, Q15375, Q96S53, P07948	455	118	9079	0.845502	1	0.999622	100
Annotation Cluster 183	Enrichment Score: 0.17095222845641253
Category	Term	Count	%	PValue	Genes	List Total	Pop Hits	Pop Total	Fold Enrichment	Bonferroni	Benjamini	FDR
GOTERM_BP_FAT	GO:0044057~regulation of system process	15	1.83374	0.429554	Q01814, P10827, P50461, P49768, P13533, Q14500, P11161, P25100, P01344, P20336, P42892, Q9UQM7, P51589, P40426	569	309	13528	1.15413	1	0.994845	99.9947
GOTERM_BP_FAT	GO:0048167~regulation of synaptic plasticity	4	0.488998	0.507235	Q01814, P49768, Q9UQM7, P11161	569	64	13528	1.48594	1	0.996466	99.9996
GOTERM_BP_FAT	GO:0050804~regulation of synaptic transmission	5	0.611247	0.828331	P20336, Q01814, P49768, Q9UQM7, P11161	569	136	13528	0.874082	1	0.9999	100
GOTERM_BP_FAT	GO:0051969~regulation of transmission of nerve impulse	5	0.611247	0.870404	P20336, Q01814, P49768, Q9UQM7, P11161	569	147	13528	0.808675	1	0.999961	100
GOTERM_BP_FAT	GO:0031644~regulation of neurological system process	5	0.611247	0.889379	P20336, Q01814, P49768, Q9UQM7, P11161	569	153	13528	0.776962	1	0.999974	100
Annotation Cluster 184	Enrichment Score: 0.169633348302348
Category	Term	Count	%	PValue	Genes	List Total	Pop Hits	Pop Total	Fold Enrichment	Bonferroni	Benjamini	FDR
GOTERM_BP_FAT	GO:0043433~negative regulation of transcription factor activity	3	0.366748	0.569097	P10827, P35638, Q96EY1	569	45	13528	1.585	1	0.998045	100
GOTERM_BP_FAT	GO:0051090~regulation of transcription factor activity	5	0.611247	0.633233	P10827, P35638, Q9UQM7, Q04206, Q96EY1	569	103	13528	1.15413	1	0.998842	100
GOTERM_BP_FAT	GO:0043392~negative regulation of DNA binding	3	0.366748	0.637588	P10827, P35638, Q96EY1	569	51	13528	1.39853	1	0.998911	100
GOTERM_BP_FAT	GO:0051100~negative regulation of binding	3	0.366748	0.715232	P10827, P35638, Q96EY1	569	59	13528	1.2089	1	0.999495	100
GOTERM_BP_FAT	GO:0051101~regulation of DNA binding	5	0.611247	0.753392	P10827, P35638, Q9UQM7, Q04206, Q96EY1	569	121	13528	0.98244	1	0.999682	100
GOTERM_BP_FAT	GO:0051098~regulation of binding	6	0.733496	0.77525	P10827, P49768, P35638, Q9UQM7, Q04206, Q96EY1	569	153	13528	0.932355	1	0.999767	100
Annotation Cluster 185	Enrichment Score: 0.16893927527143185
Category	Term	Count	%	PValue	Genes	List Total	Pop Hits	Pop Total	Fold Enrichment	Bonferroni	Benjamini	FDR
GOTERM_CC_FAT	GO:0000123~histone acetyltransferase complex	3	0.366748	0.576542	Q96L91, Q92993, O95696	491	50	12782	1.56196	1	0.965388	99.9994
GOTERM_BP_FAT	GO:0016573~histone acetylation	3	0.366748	0.604463	Q96L91, Q92993, O95696	569	48	13528	1.48594	1	0.998538	100
GOTERM_BP_FAT	GO:0006473~protein amino acid acetylation	3	0.366748	0.648135	Q96L91, Q92993, O95696	569	52	13528	1.37164	1	0.999071	100
GOTERM_BP_FAT	GO:0043543~protein amino acid acylation	3	0.366748	0.723888	Q96L91, Q92993, O95696	569	60	13528	1.18875	1	0.999564	100
GOTERM_BP_FAT	GO:0016570~histone modification	5	0.611247	0.759076	Q15910, Q9Y5T5, Q96L91, Q92993, O95696	569	122	13528	0.974387	1	0.999699	100
GOTERM_BP_FAT	GO:0016569~covalent chromatin modification	5	0.611247	0.780803	Q15910, Q9Y5T5, Q96L91, Q92993, O95696	569	126	13528	0.943454	1	0.999777	100
Annotation Cluster 186	Enrichment Score: 0.16830439168779104
Category	Term	Count	%	PValue	Genes	List Total	Pop Hits	Pop Total	Fold Enrichment	Bonferroni	Benjamini	FDR
GOTERM_MF_FAT	GO:0008235~metalloexopeptidase activity	3	0.366748	0.49618	Q6UB28, O43895, Q9H4A9	565	38	12983	1.81411	1	0.990281	99.9969
GOTERM_MF_FAT	GO:0008238~exopeptidase activity	4	0.488998	0.656201	Q6UB28, O43895, Q9H4A9, Q86TI2	565	77	12983	1.1937	1	0.997839	100
GOTERM_MF_FAT	GO:0008237~metallopeptidase activity	5	0.611247	0.960309	P42892, Q6UB28, O43895, P13497, Q9H4A9	565	183	12983	0.627835	1	0.999998	100
Annotation Cluster 187	Enrichment Score: 0.16713148945659503
Category	Term	Count	%	PValue	Genes	List Total	Pop Hits	Pop Total	Fold Enrichment	Bonferroni	Benjamini	FDR
GOTERM_BP_FAT	GO:0043087~regulation of GTPase activity	7	0.855746	0.413557	Q8TEU7, Q8TBP0, Q96Q35, Q5JSP0, Q96HU1, Q5R372, Q8N6T3	569	123	13528	1.35305	1	0.994198	99.9915
INTERPRO	IPR000195:RabGAP/TBC	3	0.366748	0.55243	Q8TBP0, Q96HU1, Q5R372	711	43	16659	1.63468	1	0.999056	99.9997
UP_SEQ_FEATURE	domain:Rab-GAP TBC	3	0.366748	0.553344	Q8TBP0, Q96HU1, Q5R372	817	43	19113	1.63215	1	0.999999	99.9999
GOTERM_BP_FAT	GO:0032483~regulation of Rab protein signal transduction	3	0.366748	0.592924	Q8TBP0, Q96HU1, Q5R372	569	47	13528	1.51756	1	0.998402	100
GOTERM_BP_FAT	GO:0032313~regulation of Rab GTPase activity	3	0.366748	0.592924	Q8TBP0, Q96HU1, Q5R372	569	47	13528	1.51756	1	0.998402	100
GOTERM_MF_FAT	GO:0005097~Rab GTPase activator activity	3	0.366748	0.623315	Q8TBP0, Q96HU1, Q5R372	565	48	12983	1.43617	1	0.997234	100
GOTERM_BP_FAT	GO:0032318~regulation of Ras GTPase activity	5	0.611247	0.640796	Q8TBP0, Q5JSP0, Q96HU1, Q5R372, Q8N6T3	569	104	13528	1.14303	1	0.998954	100
SMART	SM00164:TBC	3	0.366748	0.641185	Q8TBP0, Q96HU1, Q5R372	455	43	9079	1.39213	1	0.997119	99.9998
GOTERM_MF_FAT	GO:0005099~Ras GTPase activator activity	3	0.366748	0.910589	Q8TBP0, Q96HU1, Q5R372	565	91	12983	0.757542	1	0.999977	100
SP_PIR_KEYWORDS	GTPase activation	4	0.488998	0.9673	Q8TBP0, Q5R372, Q8N392, Q8N6T3	817	159	19235	0.592288	1	0.999834	100
GOTERM_MF_FAT	GO:0005096~GTPase activator activity	5	0.611247	0.987704	Q8TBP0, Q96HU1, Q5R372, Q8N392, Q8N6T3	565	220	12983	0.522245	1	1	100
GOTERM_MF_FAT	GO:0008047~enzyme activator activity	7	0.855746	0.997	Q8TBP0, Q15811, Q96HU1, Q5R372, Q8N392, Q8N6T3, Q8IY92	565	335	12983	0.480153	1	1	100
Annotation Cluster 188	Enrichment Score: 0.1620455038790051
Category	Term	Count	%	PValue	Genes	List Total	Pop Hits	Pop Total	Fold Enrichment	Bonferroni	Benjamini	FDR
GOTERM_BP_FAT	GO:0031333~negative regulation of protein complex assembly	3	0.366748	0.420943	P60953, Q9H2D6, Q13813	569	34	13528	2.0978	1	0.994418	99.9932
GOTERM_BP_FAT	GO:0043254~regulation of protein complex assembly	4	0.488998	0.734835	P60953, Q86VP6, Q9H2D6, Q13813	569	90	13528	1.05667	1	0.999623	100
GOTERM_BP_FAT	GO:0051129~negative regulation of cellular component organization	5	0.611247	0.852515	P60953, P38398, P49768, Q9H2D6, Q13813	569	142	13528	0.837149	1	0.999941	100
GOTERM_BP_FAT	GO:0044087~regulation of cellular component biogenesis	5	0.611247	0.852515	P36897, P60953, Q86VP6, Q9H2D6, Q13813	569	142	13528	0.837149	1	0.999941	100
Annotation Cluster 189	Enrichment Score: 0.15847914144589426
Category	Term	Count	%	PValue	Genes	List Total	Pop Hits	Pop Total	Fold Enrichment	Bonferroni	Benjamini	FDR
GOTERM_BP_FAT	GO:0000077~DNA damage checkpoint	3	0.366748	0.604463	P38398, Q16539, P29590	569	48	13528	1.48594	1	0.998538	100
GOTERM_BP_FAT	GO:0031570~DNA integrity checkpoint	3	0.366748	0.648135	P38398, Q16539, P29590	569	52	13528	1.37164	1	0.999071	100
GOTERM_BP_FAT	GO:0042770~DNA damage response, signal transduction	4	0.488998	0.658775	P38398, Q16539, Q92993, P29590	569	80	13528	1.18875	1	0.999132	100
GOTERM_BP_FAT	GO:0000075~cell cycle checkpoint	3	0.366748	0.900142	P38398, Q16539, P29590	569	91	13528	0.783793	1	0.999981	100
Annotation Cluster 190	Enrichment Score: 0.1495179728565355
Category	Term	Count	%	PValue	Genes	List Total	Pop Hits	Pop Total	Fold Enrichment	Bonferroni	Benjamini	FDR
GOTERM_BP_FAT	GO:0032270~positive regulation of cellular protein metabolic process	12	1.46699	0.392732	Q9HCE7, P36897, P28062, P38398, P40306, P49768, Q96EY1, Q8N9W6, P01344, P09958, P29590, P07948	569	233	13528	1.22447	1	0.993222	99.9842
GOTERM_BP_FAT	GO:0001932~regulation of protein amino acid phosphorylation	8	0.977995	0.593837	P36575, P36897, P31323, P49768, Q3V6T2, P01344, Q9NRA1, P07948	569	173	13528	1.09942	1	0.998366	100
GOTERM_BP_FAT	GO:0001934~positive regulation of protein amino acid phosphorylation	4	0.488998	0.727879	P36897, P49768, P01344, P07948	569	89	13528	1.06854	1	0.999585	100
GOTERM_BP_FAT	GO:0042327~positive regulation of phosphorylation	4	0.488998	0.779656	P36897, P49768, P01344, P07948	569	97	13528	0.980414	1	0.999775	100
GOTERM_BP_FAT	GO:0051272~positive regulation of cell motion	4	0.488998	0.785521	P36897, P01344, P09958, P07948	569	98	13528	0.97041	1	0.999794	100
GOTERM_BP_FAT	GO:0045937~positive regulation of phosphate metabolic process	4	0.488998	0.796865	P36897, P49768, P01344, P07948	569	100	13528	0.951002	1	0.999828	100
GOTERM_BP_FAT	GO:0010562~positive regulation of phosphorus metabolic process	4	0.488998	0.796865	P36897, P49768, P01344, P07948	569	100	13528	0.951002	1	0.999828	100
GOTERM_BP_FAT	GO:0051270~regulation of cell motion	5	0.611247	0.964281	P36897, P26367, P01344, P09958, P07948	569	193	13528	0.615934	1	0.999999	100
Annotation Cluster 191	Enrichment Score: 0.1264364698209499
Category	Term	Count	%	PValue	Genes	List Total	Pop Hits	Pop Total	Fold Enrichment	Bonferroni	Benjamini	FDR
GOTERM_CC_FAT	GO:0010008~endosome membrane	3	0.366748	0.648112	P42892, O00237, P10314	491	57	12782	1.37014	1	0.976844	100
GOTERM_CC_FAT	GO:0044440~endosomal part	3	0.366748	0.648112	P42892, O00237, P10314	491	57	12782	1.37014	1	0.976844	100
GOTERM_CC_FAT	GO:0005768~endosome	6	0.733496	0.994008	P42892, Q14849, Q96S38, O00237, P10314, Q8WWZ7	491	315	12782	0.495859	1	0.999997	100
Annotation Cluster 192	Enrichment Score: 0.1263111753929426
Category	Term	Count	%	PValue	Genes	List Total	Pop Hits	Pop Total	Fold Enrichment	Bonferroni	Benjamini	FDR
UP_SEQ_FEATURE	domain:F-box	4	0.488998	0.598726	Q008S8, Q6P3S6, Q96CD0, Q8N461	817	72	19113	1.29967	1	1	100
INTERPRO	IPR001810:Cyclin-like F-box	3	0.366748	0.805452	Q008S8, Q6P3S6, Q96CD0	711	70	16659	1.00416	1	0.99999	100
SMART	SM00256:FBOX	3	0.366748	0.866561	Q008S8, Q6P3S6, Q96CD0	455	69	9079	0.867559	1	0.999661	100
Annotation Cluster 193	Enrichment Score: 0.12307457210751271
Category	Term	Count	%	PValue	Genes	List Total	Pop Hits	Pop Total	Fold Enrichment	Bonferroni	Benjamini	FDR
INTERPRO	IPR002347:Glucose/ribitol dehydrogenase	3	0.366748	0.66647	Q13268, Q9BY49, A0PJE2	711	53	16659	1.32625	1	0.999833	100
INTERPRO	IPR002198:Short-chain dehydrogenase/reductase SDR	3	0.366748	0.722904	Q13268, Q9BY49, A0PJE2	711	59	16659	1.19138	1	0.999949	100
INTERPRO	IPR016040:NAD(P)-binding domain	5	0.611247	0.886983	Q13268, Q9H903, Q49A26, Q9BY49, A0PJE2	711	150	16659	0.781013	1	1	100
Annotation Cluster 194	Enrichment Score: 0.12281668084287077
Category	Term	Count	%	PValue	Genes	List Total	Pop Hits	Pop Total	Fold Enrichment	Bonferroni	Benjamini	FDR
GOTERM_CC_FAT	GO:0044459~plasma membrane part	86	10.5134	0.498206	Q9UPN3, P36897, Q15811, P50151, Q63HR2, Q14332, Q96BI3, Q9H158, Q8WXH0, Q9UQM7, P57087, Q8NI35, Q8NC69, Q7LDG7, Q99959, Q15375, P10314, Q86YS6, P02679, Q8IY63, O14910, Q9NPH3, P48059, P30532, P46934, Q70E73, P35579, Q9NRA2, Q13813, P12882, P19438, Q9Y5F1, Q6ZWK6, P37173, P01848, Q6ZMJ2, O43280, Q13349, P09758, Q7L5Y9, Q14847, Q31612, Q03395, Q7Z6J2, P13796, P30461, Q9UEY8, Q01814, O15440, Q9P0M2,…	491	2203	12782	1.01625	1	0.949373	99.9936
GOTERM_CC_FAT	GO:0031226~intrinsic to plasma membrane	39	4.76773	0.926299	P36897, O15440, P49768, P04000, Q12929, O60939, Q14332, Q96BI3, Q96F46, Q9H158, O75783, P57087, Q8NC69, P10314, Q15375, P07948, Q9NPH3, P30532, Q9Y5Y6, Q29980, P50591, P25100, P35579, Q9NRA2, P19438, Q9Y5F1, P51582, Q6ZWK6, P37173, Q6ZMJ2, P01848, O95864, O43280, Q13349, P15529, P09758, Q7L5Y9, Q03395, Q31612, P30461	491	1215	12782	0.835614	1	0.999173	100
GOTERM_CC_FAT	GO:0005887~integral to plasma membrane	38	4.64548	0.927663	P36897, O15440, P49768, P04000, Q12929, O60939, Q14332, Q96BI3, Q96F46, Q9H158, O75783, P57087, Q8NC69, P10314, Q15375, P07948, Q9NPH3, P30532, Q9Y5Y6, Q29980, P50591, P25100, P35579, Q9NRA2, P19438, Q9Y5F1, P51582, Q6ZWK6, P37173, Q6ZMJ2, P01848, O95864, Q13349, P15529, P09758, Q7L5Y9, Q03395, Q31612, P30461	491	1188	12782	0.832692	1	0.999176	100
Annotation Cluster 195	Enrichment Score: 0.11959678243100144
Category	Term	Count	%	PValue	Genes	List Total	Pop Hits	Pop Total	Fold Enrichment	Bonferroni	Benjamini	FDR
GOTERM_CC_FAT	GO:0030135~coated vesicle	6	0.733496	0.734489	P20336, P42892, Q96KG9, Q9BSW7, Q9BY67, P09958	491	159	12782	0.982362	1	0.986316	100
GOTERM_CC_FAT	GO:0030136~clathrin-coated vesicle	5	0.611247	0.750289	P20336, P42892, Q9BSW7, Q9BY67, P09958	491	132	12782	0.986083	1	0.98838	100
GOTERM_CC_FAT	GO:0008021~synaptic vesicle	3	0.366748	0.79432	P20336, Q9BSW7, Q9BY67	491	76	12782	1.0276	1	0.991299	100
Annotation Cluster 196	Enrichment Score: 0.11419001957888522
Category	Term	Count	%	PValue	Genes	List Total	Pop Hits	Pop Total	Fold Enrichment	Bonferroni	Benjamini	FDR
UP_SEQ_FEATURE	repeat:ANK 1	10	1.22249	0.657469	Q9BSK4, Q8WVL7, Q9UI32, O94983, Q15327, P19838, Q5TZF3, Q86W74, Q9P2G1, O15084	817	231	19113	1.01273	1	1	100
UP_SEQ_FEATURE	repeat:ANK 2	10	1.22249	0.66248	Q9BSK4, Q8WVL7, Q9UI32, O94983, Q15327, P19838, Q5TZF3, Q86W74, Q9P2G1, O15084	817	232	19113	1.00837	1	1	100
INTERPRO	IPR002110:Ankyrin	10	1.22249	0.689898	Q9BSK4, Q8WVL7, Q9UI32, O94983, Q15327, P19838, Q5TZF3, Q86W74, Q9P2G1, O15084	711	238	16659	0.98447	1	0.999886	100
SP_PIR_KEYWORDS	ank repeat	10	1.22249	0.693856	Q9BSK4, Q8WVL7, Q9UI32, O94983, Q15327, P19838, Q5TZF3, Q86W74, Q9P2G1, O15084	817	240	19235	0.980977	1	0.986928	100
UP_SEQ_FEATURE	repeat:ANK 7	3	0.366748	0.714932	Q9BSK4, P19838, O15084	817	58	19113	1.21004	1	1	100
UP_SEQ_FEATURE	repeat:ANK 4	6	0.733496	0.809702	Q9BSK4, Q8WVL7, Q15327, P19838, Q86W74, O15084	817	158	19113	0.888384	1	1	100
UP_SEQ_FEATURE	repeat:ANK 3	7	0.855746	0.8405	Q9BSK4, Q8WVL7, O94983, Q15327, P19838, Q86W74, O15084	817	194	19113	0.844118	1	1	100
SMART	SM00248:ANK	10	1.22249	0.848581	Q9BSK4, Q8WVL7, Q9UI32, O94983, Q15327, P19838, Q5TZF3, Q86W74, Q9P2G1, O15084	455	238	9079	0.838397	1	0.999569	100
UP_SEQ_FEATURE	repeat:ANK 6	3	0.366748	0.908377	Q9BSK4, P19838, O15084	817	92	19113	0.762852	1	1	100
UP_SEQ_FEATURE	repeat:ANK 5	4	0.488998	0.922381	Q9BSK4, Q15327, P19838, O15084	817	131	19113	0.714324	1	1	100
Annotation Cluster 197	Enrichment Score: 0.1134823624103779
Category	Term	Count	%	PValue	Genes	List Total	Pop Hits	Pop Total	Fold Enrichment	Bonferroni	Benjamini	FDR
GOTERM_MF_FAT	GO:0004620~phospholipase activity	4	0.488998	0.70544	Q9NZK7, P51178, Q9NXE4, Q9UPR0	565	83	12983	1.10741	1	0.998652	100
GOTERM_MF_FAT	GO:0008081~phosphoric diester hydrolase activity	4	0.488998	0.713099	P51178, Q07343, Q9NXE4, Q9UPR0	565	84	12983	1.09423	1	0.998772	100
GOTERM_MF_FAT	GO:0016298~lipase activity	4	0.488998	0.815548	Q9NZK7, P51178, Q9NXE4, Q9UPR0	565	100	12983	0.91915	1	0.999761	100
GOTERM_BP_FAT	GO:0016042~lipid catabolic process	6	0.733496	0.85706	Q9Y6A2, Q9NZK7, P51178, Q9NXE4, P51857, Q99424	569	173	13528	0.824568	1	0.999946	100
Annotation Cluster 198	Enrichment Score: 0.10456841859853423
Category	Term	Count	%	PValue	Genes	List Total	Pop Hits	Pop Total	Fold Enrichment	Bonferroni	Benjamini	FDR
SP_PIR_KEYWORDS	dioxygenase	3	0.366748	0.77603	Q9BY66, Q9NVH6, Q96Q83	817	66	19235	1.07016	1	0.992778	100
GOTERM_MF_FAT	GO:0016702~oxidoreductase activity, acting on single donors with incorporation of molecular oxygen, incorporation of two atoms of oxygen	3	0.366748	0.78759	Q9BY66, Q9NVH6, Q96Q83	565	66	12983	1.04449	1	0.999632	100
GOTERM_MF_FAT	GO:0016701~oxidoreductase activity, acting on single donors with incorporation of molecular oxygen	3	0.366748	0.794541	Q9BY66, Q9NVH6, Q96Q83	565	67	12983	1.0289	1	0.999672	100
Annotation Cluster 199	Enrichment Score: 0.1007273945241376
Category	Term	Count	%	PValue	Genes	List Total	Pop Hits	Pop Total	Fold Enrichment	Bonferroni	Benjamini	FDR
GOTERM_BP_FAT	GO:0007267~cell-cell signaling	24	2.93399	0.70552	O14910, P43694, Q96RD7, P49768, P30532, Q9P202, P01344, P50591, P25100, O60939, P00709, Q8N2Z9, Q14332, P20336, Q9UN67, Q92731, Q13702, Q13555, Q9NRJ7, Q9UP38, O95741, Q14641, P82279, P07948	569	600	13528	0.951002	1	0.999469	100
GOTERM_BP_FAT	GO:0007268~synaptic transmission	11	1.34474	0.808186	Q8N2Z9, P20336, O14910, Q9UN67, Q13702, P30532, P49768, Q9P202, Q9NRJ7, O95741, O60939	569	298	13528	0.877602	1	0.999855	100
GOTERM_BP_FAT	GO:0019226~transmission of nerve impulse	12	1.46699	0.874575	Q8N2Z9, P20336, O14910, Q9UN67, Q13702, P30532, P49768, Q9P202, Q9NRJ7, P11161, O95741, O60939	569	350	13528	0.815144	1	0.999964	100
Annotation Cluster 200	Enrichment Score: 0.09572963741131324
Category	Term	Count	%	PValue	Genes	List Total	Pop Hits	Pop Total	Fold Enrichment	Bonferroni	Benjamini	FDR
GOTERM_BP_FAT	GO:0051494~negative regulation of cytoskeleton organization	3	0.366748	0.678314	P38398, Q9H2D6, Q13813	569	55	13528	1.29682	1	0.999281	100
GOTERM_BP_FAT	GO:0051493~regulation of cytoskeleton organization	5	0.611247	0.828331	Q9UPN3, P38398, Q3V6T2, Q9H2D6, Q13813	569	136	13528	0.874082	1	0.9999	100
GOTERM_BP_FAT	GO:0051129~negative regulation of cellular component organization	5	0.611247	0.852515	P60953, P38398, P49768, Q9H2D6, Q13813	569	142	13528	0.837149	1	0.999941	100
GOTERM_BP_FAT	GO:0010639~negative regulation of organelle organization	3	0.366748	0.864459	P38398, Q9H2D6, Q13813	569	82	13528	0.869819	1	0.999956	100
Annotation Cluster 201	Enrichment Score: 0.0902075711219302
Category	Term	Count	%	PValue	Genes	List Total	Pop Hits	Pop Total	Fold Enrichment	Bonferroni	Benjamini	FDR
GOTERM_BP_FAT	GO:0044275~cellular carbohydrate catabolic process	4	0.488998	0.69862	Q8N0Y7, O43280, P14618, Q49A26	569	85	13528	1.11883	1	0.999433	100
GOTERM_BP_FAT	GO:0006007~glucose catabolic process	3	0.366748	0.70635	Q8N0Y7, P14618, Q49A26	569	58	13528	1.22974	1	0.999457	100
GOTERM_BP_FAT	GO:0006006~glucose metabolic process	6	0.733496	0.77525	Q8N0Y7, P18847, P14618, Q16539, Q49A26, P01344	569	153	13528	0.932355	1	0.999767	100
GOTERM_BP_FAT	GO:0019320~hexose catabolic process	3	0.366748	0.792174	Q8N0Y7, P14618, Q49A26	569	69	13528	1.0337	1	0.999809	100
GOTERM_BP_FAT	GO:0046365~monosaccharide catabolic process	3	0.366748	0.805165	Q8N0Y7, P14618, Q49A26	569	71	13528	1.00458	1	0.999846	100
GOTERM_BP_FAT	GO:0016052~carbohydrate catabolic process	4	0.488998	0.841866	Q8N0Y7, O43280, P14618, Q49A26	569	109	13528	0.872479	1	0.999924	100
GOTERM_BP_FAT	GO:0046164~alcohol catabolic process	3	0.366748	0.859842	Q8N0Y7, P14618, Q49A26	569	81	13528	0.880557	1	0.999949	100
GOTERM_BP_FAT	GO:0019318~hexose metabolic process	6	0.733496	0.910171	Q8N0Y7, P18847, P14618, Q16539, Q49A26, P01344	569	192	13528	0.74297	1	0.999986	100
GOTERM_BP_FAT	GO:0005996~monosaccharide metabolic process	6	0.733496	0.959264	Q8N0Y7, P18847, P14618, Q16539, Q49A26, P01344	569	222	13528	0.642569	1	0.999999	100
Annotation Cluster 202	Enrichment Score: 0.08979815225648714
Category	Term	Count	%	PValue	Genes	List Total	Pop Hits	Pop Total	Fold Enrichment	Bonferroni	Benjamini	FDR
GOTERM_CC_FAT	GO:0042175~nuclear envelope-endoplasmic reticulum network	10	1.22249	0.765964	P49458, Q15035, P49768, Q8TBF5, Q9HCS2, Q9NQ38, P05093, Q9BQE4, P01344, P09958	491	284	12782	0.91664	1	0.988755	100
GOTERM_CC_FAT	GO:0005789~endoplasmic reticulum membrane	9	1.10024	0.814724	P49458, Q15035, Q8TBF5, Q9HCS2, Q9NQ38, P05093, Q9BQE4, P01344, P09958	491	269	12782	0.870979	1	0.99316	100
GOTERM_CC_FAT	GO:0044432~endoplasmic reticulum part	11	1.34474	0.861761	P49458, P28062, Q15035, Q8TBF5, Q9HCS2, Q9NQ38, P05093, Q9BQE4, P01344, P13765, P09958	491	347	12782	0.82524	1	0.996191	100
Annotation Cluster 203	Enrichment Score: 0.08691754355416492
Category	Term	Count	%	PValue	Genes	List Total	Pop Hits	Pop Total	Fold Enrichment	Bonferroni	Benjamini	FDR
SP_PIR_KEYWORDS	FAD	5	0.611247	0.717983	Q06278, Q8NFF5, P00390, Q99424, Q9NWM0	817	114	19235	1.03261	1	0.989641	100
GOTERM_MF_FAT	GO:0050662~coenzyme binding	7	0.855746	0.803902	Q06278, Q5T8D3, P00390, Q99424, Q49A26, P07108, Q8NC06	565	181	12983	0.888681	1	0.99971	100
GOTERM_MF_FAT	GO:0050660~FAD binding	3	0.366748	0.826358	Q06278, P00390, Q99424	565	72	12983	0.957448	1	0.999789	100
SP_PIR_KEYWORDS	Flavoprotein	4	0.488998	0.837562	Q06278, P00390, Q99424, Q9NWM0	817	107	19235	0.880129	1	0.995948	100
GOTERM_MF_FAT	GO:0048037~cofactor binding	8	0.977995	0.920258	Q86YJ6, Q06278, Q5T8D3, P00390, Q99424, Q49A26, P07108, Q8NC06	565	249	12983	0.738273	1	0.999983	100
Annotation Cluster 204	Enrichment Score: 0.08597638294473361
Category	Term	Count	%	PValue	Genes	List Total	Pop Hits	Pop Total	Fold Enrichment	Bonferroni	Benjamini	FDR
GOTERM_BP_FAT	GO:0009582~detection of abiotic stimulus	3	0.366748	0.763887	Q01814, P57796, P04000	569	65	13528	1.09731	1	0.999721	100
GOTERM_BP_FAT	GO:0009581~detection of external stimulus	3	0.366748	0.823298	Q01814, P57796, P04000	569	74	13528	0.963853	1	0.999892	100
GOTERM_BP_FAT	GO:0051606~detection of stimulus	4	0.488998	0.877979	Q01814, P57796, P04000, Q9BY67	569	118	13528	0.805934	1	0.999968	100
Annotation Cluster 205	Enrichment Score: 0.08572469812150212
Category	Term	Count	%	PValue	Genes	List Total	Pop Hits	Pop Total	Fold Enrichment	Bonferroni	Benjamini	FDR
GOTERM_BP_FAT	GO:0006928~cell motion	20	2.44499	0.620333	O95995, Q9UPN3, P36897, Q96A47, P26367, P49768, Q96CG8, P11161, P35579, Q14155, Q9NRF2, Q9Y664, Q92731, P25090, P53365, Q3V6T2, Q16539, O43312, Q15375, P29034	569	475	13528	1.00105	1	0.998718	100
GOTERM_BP_FAT	GO:0016477~cell migration	9	1.10024	0.898319	P36897, P26367, Q92731, P49768, Q96CG8, Q3V6T2, P35579, P29034, Q14155	569	276	13528	0.775273	1	0.999979	100
GOTERM_BP_FAT	GO:0051674~localization of cell	10	1.22249	0.902657	O95995, P36897, P26367, Q92731, P49768, Q96CG8, Q3V6T2, P35579, P29034, Q14155	569	307	13528	0.774431	1	0.999982	100
GOTERM_BP_FAT	GO:0048870~cell motility	10	1.22249	0.902657	O95995, P36897, P26367, Q92731, P49768, Q96CG8, Q3V6T2, P35579, P29034, Q14155	569	307	13528	0.774431	1	0.999982	100
Annotation Cluster 206	Enrichment Score: 0.07694537169114722
Category	Term	Count	%	PValue	Genes	List Total	Pop Hits	Pop Total	Fold Enrichment	Bonferroni	Benjamini	FDR
GOTERM_BP_FAT	GO:0009123~nucleoside monophosphate metabolic process	4	0.488998	0.528055	Q01814, Q9NZJ9, P22234, Q01433	569	66	13528	1.44091	1	0.997129	99.9998
GOTERM_BP_FAT	GO:0044271~nitrogen compound biosynthetic process	12	1.46699	0.80856	P51164, Q8NFF5, Q01814, Q9H903, P22234, Q9NVH6, Q14494, Q9NRA0, Q9H3S4, Q01433, P54886, P49715	569	325	13528	0.877848	1	0.999854	100
GOTERM_BP_FAT	GO:0009150~purine ribonucleotide metabolic process	5	0.611247	0.836736	P51164, Q01814, P22234, P13533, Q01433	569	138	13528	0.861415	1	0.999915	100
GOTERM_BP_FAT	GO:0009259~ribonucleotide metabolic process	5	0.611247	0.870404	P51164, Q01814, P22234, P13533, Q01433	569	147	13528	0.808675	1	0.999961	100
GOTERM_BP_FAT	GO:0006164~purine nucleotide biosynthetic process	5	0.611247	0.87375	P51164, Q01814, Q9H903, P22234, Q01433	569	148	13528	0.803211	1	0.999965	100
GOTERM_BP_FAT	GO:0009152~purine ribonucleotide biosynthetic process	4	0.488998	0.874362	P51164, Q01814, P22234, Q01433	569	117	13528	0.812822	1	0.999965	100
GOTERM_BP_FAT	GO:0006163~purine nucleotide metabolic process	6	0.733496	0.895632	P51164, Q01814, Q9H903, P22234, P13533, Q01433	569	186	13528	0.766937	1	0.999979	100
GOTERM_BP_FAT	GO:0009165~nucleotide biosynthetic process	6	0.733496	0.895632	P51164, Q8NFF5, Q01814, Q9H903, P22234, Q01433	569	186	13528	0.766937	1	0.999979	100
GOTERM_BP_FAT	GO:0009260~ribonucleotide biosynthetic process	4	0.488998	0.897799	P51164, Q01814, P22234, Q01433	569	124	13528	0.766937	1	0.99998	100
GOTERM_BP_FAT	GO:0034654~nucleobase, nucleoside, nucleotide and nucleic acid biosynthetic process	6	0.733496	0.912414	P51164, Q8NFF5, Q01814, Q9H903, P22234, Q01433	569	193	13528	0.739121	1	0.999986	100
GOTERM_BP_FAT	GO:0034404~nucleobase, nucleoside and nucleotide biosynthetic process	6	0.733496	0.912414	P51164, Q8NFF5, Q01814, Q9H903, P22234, Q01433	569	193	13528	0.739121	1	0.999986	100
Annotation Cluster 207	Enrichment Score: 0.07665870910125115
Category	Term	Count	%	PValue	Genes	List Total	Pop Hits	Pop Total	Fold Enrichment	Bonferroni	Benjamini	FDR
GOTERM_MF_FAT	GO:0031420~alkali metal ion binding	10	1.22249	0.663138	Q5TF39, P51164, Q9Y6M7, P57789, Q14500, P14618, Q86UD5, P29218, O60939	565	228	12983	1.00784	1	0.997982	100
GOTERM_BP_FAT	GO:0006814~sodium ion transport	5	0.611247	0.800948	Q5TF39, P51164, Q9Y6M7, Q86UD5, O60939	569	130	13528	0.914425	1	0.999837	100
SP_PIR_KEYWORDS	Sodium	4	0.488998	0.874829	Q5TF39, Q9Y6M7, Q86UD5, O60939	817	116	19235	0.811843	1	0.997697	100
SP_PIR_KEYWORDS	Sodium transport	4	0.488998	0.874829	Q5TF39, Q9Y6M7, Q86UD5, O60939	817	116	19235	0.811843	1	0.997697	100
GOTERM_MF_FAT	GO:0031402~sodium ion binding	4	0.488998	0.888645	Q5TF39, Q9Y6M7, Q86UD5, O60939	565	117	12983	0.785599	1	0.999949	100
GOTERM_BP_FAT	GO:0015672~monovalent inorganic cation transport	9	1.10024	0.959984	Q5TF39, P51164, Q9Y6M7, P57789, Q14500, Q8NC69, Q86UD5, O60939	569	318	13528	0.672879	1	0.999999	100
Annotation Cluster 208	Enrichment Score: 0.06968035772562936
Category	Term	Count	%	PValue	Genes	List Total	Pop Hits	Pop Total	Fold Enrichment	Bonferroni	Benjamini	FDR
GOTERM_BP_FAT	GO:0001894~tissue homeostasis	3	0.366748	0.748529	Q13085, Q9P1Q0, Q9P202	569	63	13528	1.13214	1	0.99967	100
GOTERM_BP_FAT	GO:0048871~multicellular organismal homeostasis	3	0.366748	0.877487	Q13085, Q9P1Q0, Q9P202	569	85	13528	0.839119	1	0.999968	100
GOTERM_BP_FAT	GO:0060249~anatomical structure homeostasis	3	0.366748	0.940827	Q13085, Q9P1Q0, Q9P202	569	106	13528	0.672879	1	0.999996	100
Annotation Cluster 209	Enrichment Score: 0.06851785469758974
Category	Term	Count	%	PValue	Genes	List Total	Pop Hits	Pop Total	Fold Enrichment	Bonferroni	Benjamini	FDR
GOTERM_BP_FAT	GO:0022618~ribonucleoprotein complex assembly	4	0.488998	0.558345	Q9NR56, P52298, Q9UPY3, Q15637	569	69	13528	1.37826	1	0.997824	99.9999
GOTERM_CC_FAT	GO:0005681~spliceosome	6	0.733496	0.574549	O43660, P07910, Q9H2H8, Q9BZZ5, Q15637, Q2M3G0	491	132	12782	1.1833	1	0.965862	99.9994
SP_PIR_KEYWORDS	Spliceosome	5	0.611247	0.754474	O43660, P07910, Q9H2H8, Q15637, Q2M3G0	817	120	19235	0.980977	1	0.991949	100
GOTERM_BP_FAT	GO:0016071~mRNA metabolic process	13	1.58924	0.857294	O43660, Q9NR56, Q9H2H8, P07910, P52298, O95758, P57721, O43310, Q96Q15, Q15637, Q2M3G0, O43791, Q9NY27	569	370	13528	0.835339	1	0.999945	100
GOTERM_BP_FAT	GO:0022613~ribonucleoprotein complex biogenesis	6	0.733496	0.879105	Q9NRR4, Q9NR56, P52298, Q9UET6, Q9UPY3, Q15637	569	180	13528	0.792501	1	0.999968	100
SP_PIR_KEYWORDS	mrna splicing	7	0.855746	0.882625	O43660, P07910, Q9H2H8, P52298, Q15637, Q2M3G0, Q9NY27	817	209	19235	0.788537	1	0.997792	100
GOTERM_BP_FAT	GO:0008380~RNA splicing	9	1.10024	0.914119	O43660, Q9NR56, P07910, Q9H2H8, P52298, Q14966, Q15637, Q2M3G0, Q9NY27	569	284	13528	0.753434	1	0.999987	100
GOTERM_BP_FAT	GO:0006397~mRNA processing	10	1.22249	0.926951	O43660, Q9NR56, P07910, Q9H2H8, P52298, O95758, Q15637, Q2M3G0, Q9NY27, O43791	569	321	13528	0.740656	1	0.999992	100
GOTERM_BP_FAT	GO:0000398~nuclear mRNA splicing, via spliceosome	4	0.488998	0.958387	Q9NR56, P07910, P52298, Q15637	569	153	13528	0.62157	1	0.999999	100
GOTERM_BP_FAT	GO:0000377~RNA splicing, via transesterification reactions with bulged adenosine as nucleophile	4	0.488998	0.958387	Q9NR56, P07910, P52298, Q15637	569	153	13528	0.62157	1	0.999999	100
GOTERM_BP_FAT	GO:0000375~RNA splicing, via transesterification reactions	4	0.488998	0.958387	Q9NR56, P07910, P52298, Q15637	569	153	13528	0.62157	1	0.999999	100
KEGG_PATHWAY	hsa03040:Spliceosome	3	0.366748	0.959868	O43660, P07910, P52298	198	126	5085	0.611472	1	0.997508	100
SP_PIR_KEYWORDS	mrna processing	7	0.855746	0.966805	O43660, P07910, Q9H2H8, P52298, Q15637, Q2M3G0, Q9NY27	817	260	19235	0.633862	1	0.999835	100
GOTERM_BP_FAT	GO:0006396~RNA processing	15	1.83374	0.985589	O43660, Q9NRR4, Q9NR56, Q5TAX3, P52298, Q14966, Q9NY27, P07910, Q9H2H8, O95758, Q9UET6, Q9UPY3, Q15637, Q2M3G0, O43791	569	547	13528	0.651966	1	1	100
Annotation Cluster 210	Enrichment Score: 0.06702130030946832
Category	Term	Count	%	PValue	Genes	List Total	Pop Hits	Pop Total	Fold Enrichment	Bonferroni	Benjamini	FDR
GOTERM_BP_FAT	GO:0008202~steroid metabolic process	8	0.977995	0.749523	Q13268, Q9Y6A2, Q9BXJ4, Q14849, P05093, P51857, Q99424, Q04828	569	202	13528	0.941586	1	0.999672	100
GOTERM_BP_FAT	GO:0008203~cholesterol metabolic process	3	0.366748	0.903516	Q9Y6A2, Q14849, P51857	569	92	13528	0.775273	1	0.999982	100
GOTERM_BP_FAT	GO:0016125~sterol metabolic process	3	0.366748	0.929427	Q9Y6A2, Q14849, P51857	569	101	13528	0.706189	1	0.999993	100
Annotation Cluster 211	Enrichment Score: 0.05832605422545057
Category	Term	Count	%	PValue	Genes	List Total	Pop Hits	Pop Total	Fold Enrichment	Bonferroni	Benjamini	FDR
GOTERM_BP_FAT	GO:0051493~regulation of cytoskeleton organization	5	0.611247	0.828331	Q9UPN3, P38398, Q3V6T2, Q9H2D6, Q13813	569	136	13528	0.874082	1	0.9999	100
GOTERM_BP_FAT	GO:0032956~regulation of actin cytoskeleton organization	3	0.366748	0.893063	Q3V6T2, Q9H2D6, Q13813	569	89	13528	0.801406	1	0.999977	100
GOTERM_BP_FAT	GO:0032970~regulation of actin filament-based process	3	0.366748	0.903516	Q3V6T2, Q9H2D6, Q13813	569	92	13528	0.775273	1	0.999982	100
Annotation Cluster 212	Enrichment Score: 0.05702532291122248
Category	Term	Count	%	PValue	Genes	List Total	Pop Hits	Pop Total	Fold Enrichment	Bonferroni	Benjamini	FDR
GOTERM_CC_FAT	GO:0045095~keratin filament	4	0.488998	0.661269	Q9BT92, P04259, Q6PEX3, P60371	491	88	12782	1.1833	1	0.979119	100
GOTERM_CC_FAT	GO:0045111~intermediate filament cytoskeleton	5	0.611247	0.931811	Q9UPN3, Q9BT92, P04259, Q6PEX3, P60371	491	187	12782	0.696058	1	0.999264	100
GOTERM_CC_FAT	GO:0005882~intermediate filament	4	0.488998	0.973567	Q9BT92, P04259, Q6PEX3, P60371	491	183	12782	0.569018	1	0.999917	100
SP_PIR_KEYWORDS	keratin	3	0.366748	0.985886	P04259, Q6PEX3, P60371	817	144	19235	0.490489	1	0.999973	100
Annotation Cluster 213	Enrichment Score: 0.05601508699334291
Category	Term	Count	%	PValue	Genes	List Total	Pop Hits	Pop Total	Fold Enrichment	Bonferroni	Benjamini	FDR
GOTERM_MF_FAT	GO:0042626~ATPase activity, coupled to transmembrane movement of substances	4	0.488998	0.858227	P51164, Q01814, O15440, Q2M3G0	565	109	12983	0.843257	1	0.999886	100
GOTERM_MF_FAT	GO:0043492~ATPase activity, coupled to movement of substances	4	0.488998	0.862392	P51164, Q01814, O15440, Q2M3G0	565	110	12983	0.835591	1	0.999895	100
GOTERM_MF_FAT	GO:0016820~hydrolase activity, acting on acid anhydrides, catalyzing transmembrane movement of substances	4	0.488998	0.866448	P51164, Q01814, O15440, Q2M3G0	565	111	12983	0.828063	1	0.999903	100
GOTERM_MF_FAT	GO:0015399~primary active transmembrane transporter activity	4	0.488998	0.90456	P51164, Q01814, O15440, Q2M3G0	565	122	12983	0.753402	1	0.999971	100
GOTERM_MF_FAT	GO:0015405~P-P-bond-hydrolysis-driven transmembrane transporter activity	4	0.488998	0.90456	P51164, Q01814, O15440, Q2M3G0	565	122	12983	0.753402	1	0.999971	100
Annotation Cluster 214	Enrichment Score: 0.05519460297289193
Category	Term	Count	%	PValue	Genes	List Total	Pop Hits	Pop Total	Fold Enrichment	Bonferroni	Benjamini	FDR
GOTERM_BP_FAT	GO:0006333~chromatin assembly or disassembly	5	0.611247	0.785985	Q8N257, Q8TDI0, Q7Z7K6, Q92993, P57053	569	127	13528	0.936025	1	0.999793	100
GOTERM_BP_FAT	GO:0031497~chromatin assembly	3	0.366748	0.88552	Q8N257, Q7Z7K6, P57053	569	87	13528	0.819829	1	0.999972	100
GOTERM_BP_FAT	GO:0065004~protein-DNA complex assembly	3	0.366748	0.900142	Q8N257, Q7Z7K6, P57053	569	91	13528	0.783793	1	0.999981	100
GOTERM_BP_FAT	GO:0006323~DNA packaging	3	0.366748	0.960059	Q8N257, Q7Z7K6, P57053	569	117	13528	0.609617	1	0.999999	100
Annotation Cluster 215	Enrichment Score: 0.05344852474155047
Category	Term	Count	%	PValue	Genes	List Total	Pop Hits	Pop Total	Fold Enrichment	Bonferroni	Benjamini	FDR
GOTERM_BP_FAT	GO:0019935~cyclic-nucleotide-mediated signaling	5	0.611247	0.800948	Q8N2Z9, Q14332, Q9NZJ9, O95838, P25100	569	130	13528	0.914425	1	0.999837	100
GOTERM_BP_FAT	GO:0007187~G-protein signaling, coupled to cyclic nucleotide second messenger	4	0.488998	0.866844	Q8N2Z9, Q14332, O95838, P25100	569	115	13528	0.826958	1	0.999958	100
GOTERM_BP_FAT	GO:0007188~G-protein signaling, coupled to cAMP nucleotide second messenger	3	0.366748	0.877487	Q8N2Z9, O95838, P25100	569	85	13528	0.839119	1	0.999968	100
GOTERM_BP_FAT	GO:0019933~cAMP-mediated signaling	3	0.366748	0.913009	Q8N2Z9, O95838, P25100	569	95	13528	0.750791	1	0.999987	100
GOTERM_BP_FAT	GO:0019932~second-messenger-mediated signaling	6	0.733496	0.97162	Q8N2Z9, Q14332, P51582, Q9NZJ9, O95838, P25100	569	235	13528	0.607022	1	1	100
Annotation Cluster 216	Enrichment Score: 0.049452026937283046
Category	Term	Count	%	PValue	Genes	List Total	Pop Hits	Pop Total	Fold Enrichment	Bonferroni	Benjamini	FDR
GOTERM_MF_FAT	GO:0004197~cysteine-type endopeptidase activity	3	0.366748	0.826358	P09668, Q9Y5T5, Q92851	565	72	12983	0.957448	1	0.999789	100
SP_PIR_KEYWORDS	thiol protease	4	0.488998	0.907172	Q86UV5, P09668, Q9Y5T5, Q92851	817	126	19235	0.747411	1	0.998631	100
GOTERM_MF_FAT	GO:0008234~cysteine-type peptidase activity	4	0.488998	0.947951	Q86UV5, P09668, Q9Y5T5, Q92851	565	141	12983	0.65188	1	0.999996	100
Annotation Cluster 217	Enrichment Score: 0.048147487821578745
Category	Term	Count	%	PValue	Genes	List Total	Pop Hits	Pop Total	Fold Enrichment	Bonferroni	Benjamini	FDR
GOTERM_CC_FAT	GO:0005739~mitochondrion	39	4.76773	0.750969	P17540, Q9BVR0, P49768, Q8IXI2, P05093, Q96EY1, P53778, Q86UD5, Q9BY49, Q9H3L0, Q5FVE4, Q96Q83, Q9UJ72, Q8WU03, Q8TD22, P07948, P56181, Q13268, Q01094, Q8N0X4, Q6UB28, Q6WN34, Q9NVH6, P00390, P35613, Q6KCM7, Q9UI32, Q9ULD2, P54886, O75394, Q9BXJ4, Q9Y255, Q96IL0, Q92731, P12532, P56277, Q9BYC2, Q96AB3	491	1087	12782	0.934012	1	0.988076	100
SP_PIR_KEYWORDS	mitochondrion	27	3.30073	0.96241	P17540, P40306, Q8IXI2, Q96EY1, P53778, Q86UD5, Q9H3L0, Q86X76, Q8WU03, Q8TD22, P56181, Q6UB28, Q8N0X4, Q9NVH6, P00390, Q6KCM7, Q9ULD2, Q9UI32, P54886, O75394, Q9BXJ4, Q9Y255, P12532, P56277, Q9BYC2, Q96AB3	817	832	19235	0.76403	1	0.999792	100
GOTERM_CC_FAT	GO:0044429~mitochondrial part	14	1.71149	0.992146	P56181, P17540, Q9NVH6, P12532, Q9BVR0, P49768, Q8IXI2, Q6KCM7, Q9UI32, Q96EY1, P54886, Q8TD22, P07948	491	595	12782	0.612531	1	0.999995	100
Annotation Cluster 218	Enrichment Score: 0.03615191266852187
Category	Term	Count	%	PValue	Genes	List Total	Pop Hits	Pop Total	Fold Enrichment	Bonferroni	Benjamini	FDR
GOTERM_BP_FAT	GO:0046907~intracellular transport	26	3.17848	0.725073	Q9H190, Q9UPN3, Q9P1Q0, Q96KG9, Q03014, P49768, Q8IXI2, Q13948, P13533, Q9H115, Q9HCE7, P49458, O75558, Q96Q15, Q9BQE4, Q14568, Q07866, P52298, P46934, P39880, P35579, Q14849, Q9NZJ9, P53367, Q8N6T3, Q01449, P29590	569	657	13528	0.940869	1	0.999567	100
GOTERM_BP_FAT	GO:0008104~protein localization	31	3.78973	0.907761	Q9UPN3, Q9P0M2, Q9P1Q0, P60953, Q9ULK5, P49768, Q8N2H4, Q96S21, Q9H115, Q9HCE7, P49458, O75558, Q15035, P20340, Q9BQE4, Q86YS6, P07948, O14910, P26367, P46934, P35579, Q9UN86, Q587I9, Q9Y5W8, P20336, Q5QGT7, O00237, P53367, Q8N6T3, Q7Z6J2, P29590	569	882	13528	0.835631	1	0.999984	100
GOTERM_BP_FAT	GO:0015031~protein transport	24	2.93399	0.966279	Q9UPN3, O14910, Q9P1Q0, P49768, P46934, Q8N2H4, Q96S21, P35579, Q9H115, Q587I9, Q9HCE7, Q9Y5W8, P20336, P49458, O75558, Q15035, P20340, O00237, P53367, Q9BQE4, Q8N6T3, Q86YS6, P07948, P29590	569	762	13528	0.74882	1	0.999999	100
GOTERM_BP_FAT	GO:0045184~establishment of protein localization	24	2.93399	0.969969	Q9UPN3, O14910, Q9P1Q0, P49768, P46934, Q8N2H4, Q96S21, P35579, Q9H115, Q587I9, Q9HCE7, Q9Y5W8, P20336, P49458, O75558, Q15035, P20340, O00237, P53367, Q9BQE4, Q8N6T3, Q86YS6, P07948, P29590	569	769	13528	0.742004	1	1	100
GOTERM_BP_FAT	GO:0006886~intracellular protein transport	9	1.10024	0.990105	Q9HCE7, Q9UPN3, P49458, O75558, P46934, P53367, Q9BQE4, P29590, Q9H115	569	374	13528	0.572127	1	1	100
SP_PIR_KEYWORDS	protein transport	12	1.46699	0.993558	Q587I9, Q9Y5W8, P20336, O14910, Q9P1Q0, Q15035, O75558, P20340, O00237, Q8N6T3, Q8N2H4, Q9H115	817	485	19235	0.582518	1	0.999995	100
Annotation Cluster 219	Enrichment Score: 0.0359009792508382
Category	Term	Count	%	PValue	Genes	List Total	Pop Hits	Pop Total	Fold Enrichment	Bonferroni	Benjamini	FDR
GOTERM_CC_FAT	GO:0005615~extracellular space	23	2.81174	0.834756	P02679, O75462, Q9UHG2, P16519, P02775, Q9Y337, P02461, Q6YHK3, P21128, P01344, P50591, P09958, P00709, Q9NRA1, P20742, P13497, O95197, P01008, Q04756, P27544, Q9BQE4, Q14641, Q6IE36	491	685	12782	0.874087	1	0.994543	100
GOTERM_CC_FAT	GO:0005576~extracellular region	66	8.06846	0.946416	Q9UM22, Q8IUC8, P02775, Q5VUM1, Q6ZVS6, Q6P5S2, P02461, Q11201, Q9NZK7, P41439, Q9H158, P05121, Q9BQE4, Q8WUA8, P02679, P01591, O75462, P02788, P57796, Q5J5C9, Q9NPH3, P01344, P21128, Q9NRA1, P00709, Q8N2Z9, P19438, O95158, Q6ZWK6, P20742, O75715, Q9BXJ4, P13497, O95197, Q9NS15, Q14641, Q31612, P30461, O75829, P16519, Q9Y337, P09871, Q6YHK3, P19823, Q9Y251, P09958, Q16610, P01008, P21802, Q96LC7,…	491	2010	12782	0.854801	1	0.999574	100
GOTERM_CC_FAT	GO:0044421~extracellular region part	26	3.17848	0.987769	P16519, P02775, Q9Y337, Q6YHK3, P02461, P09958, Q16610, P01008, Q9BQE4, P02679, O75462, Q9UHG2, Q9UBX5, Q96CG8, P21128, P50591, P01344, Q9NRA1, P00709, P20742, P13497, O95197, Q04756, P27544, Q14641, Q6IE36	491	960	12782	0.705049	1	0.999985	100
Annotation Cluster 220	Enrichment Score: 0.03482169397825905
Category	Term	Count	%	PValue	Genes	List Total	Pop Hits	Pop Total	Fold Enrichment	Bonferroni	Benjamini	FDR
GOTERM_CC_FAT	GO:0019866~organelle inner membrane	11	1.34474	0.815707	P56181, O94901, P17540, P12532, Q9BVR0, P49768, Q6KCM7, P54886, Q8TD22, P07948	491	329	12782	0.87039	1	0.993022	100
GOTERM_CC_FAT	GO:0005743~mitochondrial inner membrane	10	1.22249	0.834906	P56181, P17540, P12532, Q9BVR0, P49768, Q6KCM7, P54886, Q8TD22, P07948	491	306	12782	0.850738	1	0.994355	100
GOTERM_CC_FAT	GO:0005635~nuclear envelope	6	0.733496	0.898438	O94901, Q13268, P49768, Q8WXH0, P0CAP1, P29590	491	205	12782	0.761929	1	0.998256	100
SP_PIR_KEYWORDS	mitochondrion inner membrane	6	0.733496	0.916338	P56181, P17540, P12532, Q6KCM7, P54886	817	193	19235	0.731921	1	0.998849	100
GOTERM_CC_FAT	GO:0031966~mitochondrial membrane	11	1.34474	0.939946	P56181, P17540, P12532, Q9BVR0, P49768, Q8IXI2, Q6KCM7, P54886, Q8TD22, P07948	491	394	12782	0.726798	1	0.99945	100
GOTERM_CC_FAT	GO:0005740~mitochondrial envelope	11	1.34474	0.963113	P56181, P17540, P12532, Q9BVR0, P49768, Q8IXI2, Q6KCM7, P54886, Q8TD22, P07948	491	419	12782	0.683433	1	0.999813	100
GOTERM_CC_FAT	GO:0031967~organelle envelope	16	1.95599	0.982019	Q13268, P56181, O94901, P17540, Q9BVR0, P49768, Q6KCM7, Q8IXI2, P54886, P12532, P0CAP1, Q8WXH0, Q8TD22, P29590, P07948	491	620	12782	0.671809	1	0.999967	100
GOTERM_CC_FAT	GO:0031975~envelope	16	1.95599	0.982683	Q13268, P56181, O94901, P17540, Q9BVR0, P49768, Q6KCM7, Q8IXI2, P54886, P12532, P0CAP1, Q8WXH0, Q8TD22, P29590, P07948	491	622	12782	0.669649	1	0.999968	100
GOTERM_CC_FAT	GO:0044429~mitochondrial part	14	1.71149	0.992146	P56181, P17540, Q9NVH6, P12532, Q9BVR0, P49768, Q8IXI2, Q6KCM7, Q9UI32, Q96EY1, P54886, Q8TD22, P07948	491	595	12782	0.612531	1	0.999995	100
Annotation Cluster 221	Enrichment Score: 0.03413374014866976
Category	Term	Count	%	PValue	Genes	List Total	Pop Hits	Pop Total	Fold Enrichment	Bonferroni	Benjamini	FDR
GOTERM_BP_FAT	GO:0009150~purine ribonucleotide metabolic process	5	0.611247	0.836736	P51164, Q01814, P22234, P13533, Q01433	569	138	13528	0.861415	1	0.999915	100
GOTERM_BP_FAT	GO:0009259~ribonucleotide metabolic process	5	0.611247	0.870404	P51164, Q01814, P22234, P13533, Q01433	569	147	13528	0.808675	1	0.999961	100
GOTERM_BP_FAT	GO:0006163~purine nucleotide metabolic process	6	0.733496	0.895632	P51164, Q01814, Q9H903, P22234, P13533, Q01433	569	186	13528	0.766937	1	0.999979	100
GOTERM_BP_FAT	GO:0046034~ATP metabolic process	3	0.366748	0.938697	P51164, Q01814, P13533	569	105	13528	0.679287	1	0.999996	100
GOTERM_BP_FAT	GO:0009205~purine ribonucleoside triphosphate metabolic process	3	0.366748	0.960059	P51164, Q01814, P13533	569	117	13528	0.609617	1	0.999999	100
GOTERM_BP_FAT	GO:0009199~ribonucleoside triphosphate metabolic process	3	0.366748	0.961474	P51164, Q01814, P13533	569	118	13528	0.60445	1	0.999999	100
GOTERM_BP_FAT	GO:0009144~purine nucleoside triphosphate metabolic process	3	0.366748	0.966668	P51164, Q01814, P13533	569	122	13528	0.584632	1	0.999999	100
GOTERM_BP_FAT	GO:0009141~nucleoside triphosphate metabolic process	3	0.366748	0.976008	P51164, Q01814, P13533	569	131	13528	0.544467	1	1	100
Annotation Cluster 222	Enrichment Score: 0.032945540078420585
Category	Term	Count	%	PValue	Genes	List Total	Pop Hits	Pop Total	Fold Enrichment	Bonferroni	Benjamini	FDR
GOTERM_MF_FAT	GO:0031420~alkali metal ion binding	10	1.22249	0.663138	Q5TF39, P51164, Q9Y6M7, P57789, Q14500, P14618, Q86UD5, P29218, O60939	565	228	12983	1.00784	1	0.997982	100
SP_PIR_KEYWORDS	potassium	5	0.611247	0.787217	P51164, P57789, Q14500, P14618	817	126	19235	0.934264	1	0.993689	100
GOTERM_MF_FAT	GO:0030955~potassium ion binding	5	0.611247	0.812678	P51164, P57789, Q14500, P14618	565	128	12983	0.897608	1	0.999756	100
GOTERM_BP_FAT	GO:0030001~metal ion transport	17	2.07824	0.827567	Q9NY26, P51164, Q01814, P02788, Q9Y6M7, P57789, Q14500, Q86UD5, O60939, Q5TF39, Q6ZMJ2, Q8N1S5, Q9UQM7, Q13555, Q8NC69, Q8TD22	569	465	13528	0.869195	1	0.999899	100
SP_PIR_KEYWORDS	potassium channel	3	0.366748	0.84904	P57789, Q14500	817	78	19235	0.905517	1	0.996274	100
SP_PIR_KEYWORDS	potassium transport	4	0.488998	0.871098	P51164, P57789, Q14500	817	115	19235	0.818903	1	0.997579	100
GOTERM_BP_FAT	GO:0006812~cation transport	19	2.32274	0.895818	Q9NY26, P51164, Q01814, P02788, Q9Y6M7, P57789, Q96RD7, P49768, Q14500, Q86UD5, O60939, Q5TF39, Q6ZMJ2, Q8N1S5, Q9UQM7, Q13555, Q8NC69, Q8TD22	569	553	13528	0.816864	1	0.999979	100
GOTERM_BP_FAT	GO:0006811~ion transport	27	3.30073	0.897329	Q9NY26, Q01814, Q9P0M2, Q9Y6M7, P57789, P49768, Q14500, Q86UD5, O60939, Q5TF39, Q9UQM7, Q8NC69, Q8TD22, Q9C0H2, P51164, P02788, Q96RD7, P30532, Q9UIG8, Q9NRA2, P51582, Q9BXJ4, Q6ZMJ2, Q8N1S5, Q13555, Q14847	569	768	13528	0.835841	1	0.99998	100
GOTERM_BP_FAT	GO:0006813~potassium ion transport	5	0.611247	0.90841	P51164, P57789, Q14500, Q8NC69	569	160	13528	0.74297	1	0.999985	100
GOTERM_MF_FAT	GO:0005267~potassium channel activity	4	0.488998	0.932567	P57789, Q14500, Q8NC69	565	133	12983	0.691091	1	0.999989	100
GOTERM_MF_FAT	GO:0005249~voltage-gated potassium channel activity	3	0.366748	0.935424	Q14500, Q8NC69	565	100	12983	0.689363	1	0.99999	100
SP_PIR_KEYWORDS	voltage-gated channel	4	0.488998	0.956205	P57789, Q14500, O60939	817	150	19235	0.627825	1	0.999729	100
GOTERM_MF_FAT	GO:0022843~voltage-gated cation channel activity	4	0.488998	0.957274	Q14500, Q8NC69, O60939	565	147	12983	0.625272	1	0.999998	100
SP_PIR_KEYWORDS	ion transport	18	2.20049	0.959719	Q9NY26, P51164, Q01814, P02788, Q9Y6M7, P57789, P30532, Q14500, Q86UD5, Q9UIG8, O60939, Q5TF39, Q6ZMJ2, Q8N1S5, Q14847, Q8TD22, Q9C0H2	817	578	19235	0.733187	1	0.999762	100
GOTERM_BP_FAT	GO:0015672~monovalent inorganic cation transport	9	1.10024	0.959984	Q5TF39, P51164, Q9Y6M7, P57789, Q14500, Q8NC69, Q86UD5, O60939	569	318	13528	0.672879	1	0.999999	100
GOTERM_MF_FAT	GO:0005244~voltage-gated ion channel activity	5	0.611247	0.972608	P57789, Q14500, Q8NC69, O60939	565	195	12983	0.589199	1	1	100
GOTERM_MF_FAT	GO:0022832~voltage-gated channel activity	5	0.611247	0.972608	P57789, Q14500, Q8NC69, O60939	565	195	12983	0.589199	1	1	100
GOTERM_MF_FAT	GO:0046873~metal ion transmembrane transporter activity	9	1.10024	0.976158	Q9NY26, Q01814, P57789, P30532, Q8N1S5, Q14500, Q8NC69, O60939	565	328	12983	0.630515	1	1	100
GOTERM_MF_FAT	GO:0015276~ligand-gated ion channel activity	3	0.366748	0.976431	P30532, Q14500	565	127	12983	0.542805	1	1	100
[truncated: 157 more rows]
